# Supplementary material for: Network motifs modulate druggability of cellular targets
Source: Sci Rep. 2016 Nov 8;6:36626. doi: 10.1038/srep36626 (PMC5100546; doi:10.1038/srep36626)
Supplement: Supplementary Information [file srep36626-s2.xls]

## Sheet: ranking scores
Supplementary Information Datasets
GO.term.index	gene.name	gene.id	score 1	score 2	score 3	score 4	score 5	score 6	ranking
160	fis	412	1	0	0	0	3	2	1
6351	fis	412	1	0	0	0	3	2	1
6355	fis	412	1	0	0	0	3	2	1
34401	fis	412	1	0	0	0	3	2	1
6351	hns	836	1	0	0	0	4	3	2
6351	fur	428	1	0	0	0	4	3	2
6355	hns	836	1	0	0	0	4	3	2
6355	fur	428	1	0	0	0	4	3	2
6351	marr	534	1	0	0	0	7	4	3
6355	marr	534	1	0	0	0	7	4	3
9408	marr	534	1	0	0	0	7	4	3
45892	marr	534	1	0	0	0	7	4	3
46677	marr	534	1	0	0	0	7	4	3
71236	marr	534	1	0	0	0	7	4	3
160	phop	1689	0	0	0	0	1	0	4
160	torr	1766	0	0	0	0	1	0	4
160	pspf	1707	0	0	0	0	1	0	4
160	phob	1657	0	0	0	0	1	0	4
160	cpxr	741	0	0	0	0	1	0	4
160	tyrr	1778	0	0	0	0	1	0	4
160	dhar	879	0	0	0	0	1	0	4
5975	murr	1548	0	0	0	0	1	0	4
6071	dhar	879	0	0	0	0	1	0	4
6260	lexa	1426	0	0	0	0	1	0	4
6276	pepa	1651	0	0	0	0	1	0	4
6281	ada	7	0	0	0	0	1	0	4
6281	lexa	1426	0	0	0	0	1	0	4
6307	ada	7	0	0	0	0	1	0	4
6310	argr	250	0	0	0	0	1	0	4
6351	gcva	1299	0	0	0	0	1	0	4
6351	murr	1548	0	0	0	0	1	0	4
6351	pspf	1707	0	0	0	0	1	0	4
6351	uidr	1783	0	0	0	0	1	0	4
6351	lexa	1426	0	0	0	0	1	0	4
6351	acrr	3	0	0	0	0	1	0	4
6351	mpra	1543	0	0	0	0	1	0	4
6351	torr	1766	0	0	0	0	1	0	4
6351	tyrr	1778	0	0	0	0	1	0	4
6351	exur	915	0	0	0	0	1	0	4
6351	pepa	1651	0	0	0	0	1	0	4
6351	rutr	1749	0	0	0	0	1	0	4
6351	sgrr	1752	0	0	0	0	1	0	4
6351	rcnr	1730	0	0	0	0	1	0	4
6351	hcar	1355	0	0	0	0	1	0	4
6351	mqsa	1546	0	0	0	0	1	0	4
6351	cdar	731	0	0	0	0	1	0	4
6351	fadr	1053	0	0	0	0	1	0	4
6351	cpxr	741	0	0	0	0	1	0	4
6351	arsr	284	0	0	0	0	1	0	4
6351	argr	250	0	0	0	0	1	0	4
6351	dhar	879	0	0	0	0	1	0	4
6351	lrha	1480	0	0	0	0	1	0	4
6351	trpr	1767	0	0	0	0	1	0	4
6351	agar	20	0	0	0	0	1	0	4
6351	phop	1689	0	0	0	0	1	0	4
6351	ilvy	1404	0	0	0	0	1	0	4
6351	mngr	1536	0	0	0	0	1	0	4
6351	cynr	851	0	0	0	0	1	0	4
6351	iscr	1406	0	0	0	0	1	0	4
6351	ada	7	0	0	0	0	1	0	4
6351	phob	1657	0	0	0	0	1	0	4
6351	lysr	1495	0	0	0	0	1	0	4
6355	tyrr	1778	0	0	0	0	1	0	4
6355	torr	1766	0	0	0	0	1	0	4
6355	iscr	1406	0	0	0	0	1	0	4
6355	hcar	1355	0	0	0	0	1	0	4
6355	fadr	1053	0	0	0	0	1	0	4
6355	murr	1548	0	0	0	0	1	0	4
6355	agar	20	0	0	0	0	1	0	4
6355	ada	7	0	0	0	0	1	0	4
6355	lexa	1426	0	0	0	0	1	0	4
6355	mpra	1543	0	0	0	0	1	0	4
6355	argr	250	0	0	0	0	1	0	4
6355	mqsa	1546	0	0	0	0	1	0	4
6355	phob	1657	0	0	0	0	1	0	4
6355	cynr	851	0	0	0	0	1	0	4
6355	pspf	1707	0	0	0	0	1	0	4
6355	cdar	731	0	0	0	0	1	0	4
6355	cpxr	741	0	0	0	0	1	0	4
6355	exur	915	0	0	0	0	1	0	4
6355	lysr	1495	0	0	0	0	1	0	4
6355	dhar	879	0	0	0	0	1	0	4
6355	trpr	1767	0	0	0	0	1	0	4
6355	mngr	1536	0	0	0	0	1	0	4
6355	uidr	1783	0	0	0	0	1	0	4
6355	lrha	1480	0	0	0	0	1	0	4
6355	ilvy	1404	0	0	0	0	1	0	4
6355	rutr	1749	0	0	0	0	1	0	4
6355	gcva	1299	0	0	0	0	1	0	4
6355	rcnr	1730	0	0	0	0	1	0	4
6355	acrr	3	0	0	0	0	1	0	4
6355	sgrr	1752	0	0	0	0	1	0	4
6355	arsr	284	0	0	0	0	1	0	4
6355	phop	1689	0	0	0	0	1	0	4
6412	alas	31	0	0	0	0	1	0	4
6419	alas	31	0	0	0	0	1	0	4
6450	alas	31	0	0	0	0	1	0	4
6508	lexa	1426	0	0	0	0	1	0	4
6508	pepa	1651	0	0	0	0	1	0	4
6525	argr	250	0	0	0	0	1	0	4
6526	argr	250	0	0	0	0	1	0	4
6629	fadr	1053	0	0	0	0	1	0	4
6629	accb	1	0	0	0	0	1	0	4
6631	fadr	1053	0	0	0	0	1	0	4
6631	accb	1	0	0	0	0	1	0	4
6633	accb	1	0	0	0	0	1	0	4
6810	phob	1657	0	0	0	0	1	0	4
6817	phob	1657	0	0	0	0	1	0	4
6974	lexa	1426	0	0	0	0	1	0	4
6974	ada	7	0	0	0	0	1	0	4
7165	dhar	879	0	0	0	0	1	0	4
7165	tyrr	1778	0	0	0	0	1	0	4
8152	ada	7	0	0	0	0	1	0	4
8152	tyrr	1778	0	0	0	0	1	0	4
8652	ilvy	1404	0	0	0	0	1	0	4
8652	argr	250	0	0	0	0	1	0	4
9082	ilvy	1404	0	0	0	0	1	0	4
9089	lysr	1495	0	0	0	0	1	0	4
9408	mngr	1536	0	0	0	0	1	0	4
9432	lexa	1426	0	0	0	0	1	0	4
10628	lysr	1495	0	0	0	0	1	0	4
19217	fadr	1053	0	0	0	0	1	0	4
19395	fadr	1053	0	0	0	0	1	0	4
19439	tyrr	1778	0	0	0	0	1	0	4
19538	pepa	1651	0	0	0	0	1	0	4
31564	pepa	1651	0	0	0	0	1	0	4
32259	ada	7	0	0	0	0	1	0	4
42150	argr	250	0	0	0	0	1	0	4
42150	pepa	1651	0	0	0	0	1	0	4
42493	acrr	3	0	0	0	0	1	0	4
43039	alas	31	0	0	0	0	1	0	4
43171	pepa	1651	0	0	0	0	1	0	4
43470	murr	1548	0	0	0	0	1	0	4
45723	fadr	1053	0	0	0	0	1	0	4
45892	hcar	1355	0	0	0	0	1	0	4
45892	trpr	1767	0	0	0	0	1	0	4
45892	murr	1548	0	0	0	0	1	0	4
45892	pspf	1707	0	0	0	0	1	0	4
45892	tyrr	1778	0	0	0	0	1	0	4
45892	exur	915	0	0	0	0	1	0	4
45892	cpxr	741	0	0	0	0	1	0	4
45892	acrr	3	0	0	0	0	1	0	4
45892	lexa	1426	0	0	0	0	1	0	4
45892	rutr	1749	0	0	0	0	1	0	4
45892	gcva	1299	0	0	0	0	1	0	4
45892	sgrr	1752	0	0	0	0	1	0	4
45892	alas	31	0	0	0	0	1	0	4
45892	lrha	1480	0	0	0	0	1	0	4
45892	rcnr	1730	0	0	0	0	1	0	4
45892	mngr	1536	0	0	0	0	1	0	4
45892	pepa	1651	0	0	0	0	1	0	4
45892	fadr	1053	0	0	0	0	1	0	4
45892	mpra	1543	0	0	0	0	1	0	4
45893	sgrr	1752	0	0	0	0	1	0	4
45893	pspf	1707	0	0	0	0	1	0	4
45893	cpxr	741	0	0	0	0	1	0	4
45893	hcar	1355	0	0	0	0	1	0	4
45893	rutr	1749	0	0	0	0	1	0	4
45893	lrha	1480	0	0	0	0	1	0	4
45893	fadr	1053	0	0	0	0	1	0	4
45893	gcva	1299	0	0	0	0	1	0	4
45893	cdar	731	0	0	0	0	1	0	4
46677	mpra	1543	0	0	0	0	1	0	4
46685	arsr	284	0	0	0	0	1	0	4
51259	argr	250	0	0	0	0	1	0	4
80111	ada	7	0	0	0	0	1	0	4
97173	murr	1548	0	0	0	0	1	0	4
2000142	phob	1657	0	0	0	0	1	0	4
2000143	argr	250	0	0	0	0	1	0	4
12	umuc	1468	0	0	0	0	1	1	5
23	malz	1496	0	0	0	0	1	1	5
28	rimm	1015	0	0	0	0	1	1	5
28	rsma	1152	0	0	0	0	1	1	5
28	rpsp	1018	0	0	0	0	1	1	5
50	argi	259	0	0	0	0	1	1	5
50	argf	256	0	0	0	0	1	1	5
103	trxa	669	0	0	0	0	1	1	5
103	cysd	858	0	0	0	0	1	1	5
103	trxc	1643	0	0	0	0	1	1	5
103	cysn	864	0	0	0	0	1	1	5
103	cysc	857	0	0	0	0	1	1	5
154	rsma	1152	0	0	0	0	1	1	5
160	arca	74	0	0	0	0	1	1	5
160	rcsb	1341	0	0	0	0	1	1	5
160	creb	815	0	0	0	0	1	1	5
160	chey	932	0	0	0	0	1	1	5
160	chea	745	0	0	0	0	1	1	5
160	crec	1562	0	0	0	0	1	1	5
160	uvry	1473	0	0	0	0	1	1	5
160	rsta	1701	0	0	0	0	1	1	5
160	cpxa	747	0	0	0	0	1	1	5
160	narq	576	0	0	0	0	1	1	5
160	cheb	930	0	0	0	0	1	1	5
160	phor	1679	0	0	0	0	1	1	5
160	rcsd	1342	0	0	0	0	1	1	5
160	rstb	1702	0	0	0	0	1	1	5
162	trpe	1775	0	0	0	0	1	1	5
162	trpb	1772	0	0	0	0	1	1	5
162	trpa	1771	0	0	0	0	1	1	5
162	trpd	1774	0	0	0	0	1	1	5
162	trpc	1773	0	0	0	0	1	1	5
162	trpl	1776	0	0	0	0	1	1	5
256	allb	34	0	0	0	0	1	1	5
256	alla	33	0	0	0	0	1	1	5
256	allc	42	0	0	0	0	1	1	5
256	alld	43	0	0	0	0	1	1	5
270	meph	1588	0	0	0	0	1	1	5
270	slt	776	0	0	0	0	1	1	5
270	mltf	1747	0	0	0	0	1	1	5
271	rffh	1599	0	0	0	0	1	1	5
271	wzc	1736	0	0	0	0	1	1	5
271	wza	1734	0	0	0	0	1	1	5
271	wzxe	1610	0	0	0	0	1	1	5
271	wzb	1735	0	0	0	0	1	1	5
272	bcsz	921	0	0	0	0	1	1	5
272	chia	1315	0	0	0	0	1	1	5
302	yqhd	1797	0	0	0	0	1	1	5
413	ppid	768	0	0	0	0	1	1	5
724	recd	1458	0	0	0	0	1	1	5
724	recb	1457	0	0	0	0	1	1	5
724	recc	1210	0	0	0	0	1	1	5
724	recn	1459	0	0	0	0	1	1	5
725	sbcc	1682	0	0	0	0	1	1	5
725	ruva	1463	0	0	0	0	1	1	5
725	ruvb	1464	0	0	0	0	1	1	5
731	dinb	1429	0	0	0	0	1	1	5
746	ihfb	1380	0	0	0	0	1	1	5
746	ompa	585	0	0	0	0	1	1	5
902	glmu	1564	0	0	0	0	1	1	5
920	envc	793	0	0	0	0	1	1	5
920	ftsk	1438	0	0	0	0	1	1	5
1101	ibag	1533	0	0	0	0	1	1	5
1123	rpod	1461	0	0	0	0	1	1	5
1896	envc	793	0	0	0	0	1	1	5
2099	quea	1129	0	0	0	0	1	1	5
2100	tada	1604	0	0	0	0	1	1	5
2939	trmd	1023	0	0	0	0	1	1	5
3333	prov	1338	0	0	0	0	1	1	5
3333	ybat	1296	0	0	0	0	1	1	5
3333	artp	263	0	0	0	0	1	1	5
3333	gltl	1206	0	0	0	0	1	1	5
3333	yhdz	1632	0	0	0	0	1	1	5
5975	glgb	1691	0	0	0	0	1	1	5
5975	malz	1496	0	0	0	0	1	1	5
5975	chia	1315	0	0	0	0	1	1	5
5975	rpib	50	0	0	0	0	1	1	5
5975	glms	1563	0	0	0	0	1	1	5
5975	pgm	1352	0	0	0	0	1	1	5
5975	alse	49	0	0	0	0	1	1	5
5975	mngb	1538	0	0	0	0	1	1	5
5975	agas	26	0	0	0	0	1	1	5
5975	mana	528	0	0	0	0	1	1	5
5975	fruk	797	0	0	0	0	1	1	5
5975	bcsz	921	0	0	0	0	1	1	5
5975	tala	817	0	0	0	0	1	1	5
5975	glgx	1692	0	0	0	0	1	1	5
5975	kbay	29	0	0	0	0	1	1	5
5975	agai	25	0	0	0	0	1	1	5
5975	rpir	51	0	0	0	0	1	1	5
5975	yead	812	0	0	0	0	1	1	5
5975	yibq	813	0	0	0	0	1	1	5
5975	pgab	1578	0	0	0	0	1	1	5
5977	glgx	1692	0	0	0	0	1	1	5
5977	glgb	1691	0	0	0	0	1	1	5
5978	glgb	1691	0	0	0	0	1	1	5
5978	glgs	447	0	0	0	0	1	1	5
5978	pgm	1352	0	0	0	0	1	1	5
5980	glgx	1692	0	0	0	0	1	1	5
5991	trer	1704	0	0	0	0	1	1	5
6001	fruk	797	0	0	0	0	1	1	5
6002	pfka	802	0	0	0	0	1	1	5
6006	pgm	1352	0	0	0	0	1	1	5
6007	agp	346	0	0	0	0	1	1	5
6007	pfka	802	0	0	0	0	1	1	5
6007	gpmm	799	0	0	0	0	1	1	5
6011	bcsb	920	0	0	0	0	1	1	5
6013	mngb	1538	0	0	0	0	1	1	5
6015	phnn	1672	0	0	0	0	1	1	5
6015	prs	1711	0	0	0	0	1	1	5
6032	chia	1315	0	0	0	0	1	1	5
6044	agai	25	0	0	0	0	1	1	5
6048	glms	1563	0	0	0	0	1	1	5
6048	glmu	1564	0	0	0	0	1	1	5
6071	glpr	456	0	0	0	0	1	1	5
6071	glpe	451	0	0	0	0	1	1	5
6071	dhal	881	0	0	0	0	1	1	5
6071	dham	882	0	0	0	0	1	1	5
6071	dhak	880	0	0	0	0	1	1	5
6090	ppsa	805	0	0	0	0	1	1	5
6094	tpia	810	0	0	0	0	1	1	5
6094	pck	801	0	0	0	0	1	1	5
6094	pgi	1762	0	0	0	0	1	1	5
6094	ppsa	805	0	0	0	0	1	1	5
6094	sdaa	1492	0	0	0	0	1	1	5
6096	pgi	1762	0	0	0	0	1	1	5
6096	cra	787	0	0	0	0	1	1	5
6096	pfka	802	0	0	0	0	1	1	5
6096	glk	798	0	0	0	0	1	1	5
6096	gpmm	799	0	0	0	0	1	1	5
6096	tpia	810	0	0	0	0	1	1	5
6096	pykf	806	0	0	0	0	1	1	5
6096	fbab	794	0	0	0	0	1	1	5
6096	gpma	1237	0	0	0	0	1	1	5
6096	eno	792	0	0	0	0	1	1	5
6098	tpia	810	0	0	0	0	1	1	5
6098	tala	817	0	0	0	0	1	1	5
6098	rpib	50	0	0	0	0	1	1	5
6099	ppc	804	0	0	0	0	1	1	5
6107	ppc	804	0	0	0	0	1	1	5
6139	ding	1432	0	0	0	0	1	1	5
6139	xapa	1787	0	0	0	0	1	1	5
6144	alle	44	0	0	0	0	1	1	5
6144	xdhb	1027	0	0	0	0	1	1	5
6144	yedx	1686	0	0	0	0	1	1	5
6144	xdha	1026	0	0	0	0	1	1	5
6144	alla	33	0	0	0	0	1	1	5
6144	ybbw	40	0	0	0	0	1	1	5
6144	allc	42	0	0	0	0	1	1	5
6144	alld	43	0	0	0	0	1	1	5
6144	allb	34	0	0	0	0	1	1	5
6144	xdhc	1028	0	0	0	0	1	1	5
6145	alla	33	0	0	0	0	1	1	5
6146	aded	1305	0	0	0	0	1	1	5
6148	xapa	1787	0	0	0	0	1	1	5
6149	xapa	1787	0	0	0	0	1	1	5
6150	xdhb	1027	0	0	0	0	1	1	5
6152	xapa	1787	0	0	0	0	1	1	5
6154	add	1721	0	0	0	0	1	1	5
6161	xapa	1787	0	0	0	0	1	1	5
6164	purc	1713	0	0	0	0	1	1	5
6164	purk	1716	0	0	0	0	1	1	5
6164	purl	1717	0	0	0	0	1	1	5
6164	purf	1715	0	0	0	0	1	1	5
6164	pure	1714	0	0	0	0	1	1	5
6164	purb	1712	0	0	0	0	1	1	5
6166	xdhc	1028	0	0	0	0	1	1	5
6166	xdhb	1027	0	0	0	0	1	1	5
6166	xdha	1026	0	0	0	0	1	1	5
6171	cyaa	375	0	0	0	0	1	1	5
6188	purb	1712	0	0	0	0	1	1	5
6189	purc	1713	0	0	0	0	1	1	5
6189	pure	1714	0	0	0	0	1	1	5
6189	purk	1716	0	0	0	0	1	1	5
6189	purl	1717	0	0	0	0	1	1	5
6189	purf	1715	0	0	0	0	1	1	5
6189	purb	1712	0	0	0	0	1	1	5
6208	prea	608	0	0	0	0	1	1	5
6208	pret	609	0	0	0	0	1	1	5
6223	upp	1024	0	0	0	0	1	1	5
6259	sbcd	1683	0	0	0	0	1	1	5
6259	rpsp	1018	0	0	0	0	1	1	5
6259	reca	1456	0	0	0	0	1	1	5
6260	gspb	1326	0	0	0	0	1	1	5
6260	mukf	1334	0	0	0	0	1	1	5
6260	pola	895	0	0	0	0	1	1	5
6260	sbcd	1683	0	0	0	0	1	1	5
6260	dinb	1429	0	0	0	0	1	1	5
6260	dnag	1435	0	0	0	0	1	1	5
6260	muke	1333	0	0	0	0	1	1	5
6260	prib	610	0	0	0	0	1	1	5
6260	uvrd	1472	0	0	0	0	1	1	5
6260	mukb	1332	0	0	0	0	1	1	5
6260	rara	1740	0	0	0	0	1	1	5
6260	sbcc	1682	0	0	0	0	1	1	5
6261	pola	895	0	0	0	0	1	1	5
6261	polb	1454	0	0	0	0	1	1	5
6261	rara	1740	0	0	0	0	1	1	5
6261	gyrb	1100	0	0	0	0	1	1	5
6261	dinb	1429	0	0	0	0	1	1	5
6265	topa	1161	0	0	0	0	1	1	5
6265	gyrb	1100	0	0	0	0	1	1	5
6268	gyrb	1100	0	0	0	0	1	1	5
6268	uvrd	1472	0	0	0	0	1	1	5
6269	dnag	1435	0	0	0	0	1	1	5
6269	prib	610	0	0	0	0	1	1	5
6270	prib	610	0	0	0	0	1	1	5
6276	hofb	475	0	0	0	0	1	1	5
6276	prib	610	0	0	0	0	1	1	5
6276	hofc	476	0	0	0	0	1	1	5
6281	uvrb	1470	0	0	0	0	1	1	5
6281	yafo	1475	0	0	0	0	1	1	5
6281	polb	1454	0	0	0	0	1	1	5
6281	ung	778	0	0	0	0	1	1	5
6281	reca	1456	0	0	0	0	1	1	5
6281	uvrc	1471	0	0	0	0	1	1	5
6281	yafn	1474	0	0	0	0	1	1	5
6281	ruva	1463	0	0	0	0	1	1	5
6281	umuc	1468	0	0	0	0	1	1	5
6281	recc	1210	0	0	0	0	1	1	5
6281	ruvb	1464	0	0	0	0	1	1	5
6281	dinb	1429	0	0	0	0	1	1	5
6281	alka	9	0	0	0	0	1	1	5
6281	pola	895	0	0	0	0	1	1	5
6281	phr	1453	0	0	0	0	1	1	5
6281	cho	1427	0	0	0	0	1	1	5
6281	umud	1469	0	0	0	0	1	1	5
6281	recx	1460	0	0	0	0	1	1	5
6281	uvrd	1472	0	0	0	0	1	1	5
6281	recn	1459	0	0	0	0	1	1	5
6281	yebg	1479	0	0	0	0	1	1	5
6281	recd	1458	0	0	0	0	1	1	5
6281	recb	1457	0	0	0	0	1	1	5
6281	alkb	10	0	0	0	0	1	1	5
6281	yafp	1476	0	0	0	0	1	1	5
6281	ding	1432	0	0	0	0	1	1	5
6281	sbcc	1682	0	0	0	0	1	1	5
6282	recx	1460	0	0	0	0	1	1	5
6284	ung	778	0	0	0	0	1	1	5
6284	alka	9	0	0	0	0	1	1	5
6284	pola	895	0	0	0	0	1	1	5
6289	uvrd	1472	0	0	0	0	1	1	5
6289	uvrb	1470	0	0	0	0	1	1	5
6289	uvrc	1471	0	0	0	0	1	1	5
6298	uvrd	1472	0	0	0	0	1	1	5
6302	recn	1459	0	0	0	0	1	1	5
6302	recb	1457	0	0	0	0	1	1	5
6302	recc	1210	0	0	0	0	1	1	5
6302	recd	1458	0	0	0	0	1	1	5
6307	alka	9	0	0	0	0	1	1	5
6307	alkb	10	0	0	0	0	1	1	5
6308	xsea	695	0	0	0	0	1	1	5
6310	recd	1458	0	0	0	0	1	1	5
6310	intq	887	0	0	0	0	1	1	5
6310	ihfb	1380	0	0	0	0	1	1	5
6310	ruvb	1464	0	0	0	0	1	1	5
6310	recn	1459	0	0	0	0	1	1	5
6310	sbcd	1683	0	0	0	0	1	1	5
6310	sbcc	1682	0	0	0	0	1	1	5
6310	reca	1456	0	0	0	0	1	1	5
6310	insk	1444	0	0	0	0	1	1	5
6310	ruva	1463	0	0	0	0	1	1	5
6310	ding	1432	0	0	0	0	1	1	5
6310	recb	1457	0	0	0	0	1	1	5
6310	insd	886	0	0	0	0	1	1	5
6310	recc	1210	0	0	0	0	1	1	5
6310	rara	1740	0	0	0	0	1	1	5
6351	dicc	885	0	0	0	0	1	1	5
6351	rcsb	1341	0	0	0	0	1	1	5
6351	laci	504	0	0	0	0	1	1	5
6351	aaer	341	0	0	0	0	1	1	5
6351	creb	815	0	0	0	0	1	1	5
6351	uvry	1473	0	0	0	0	1	1	5
6351	ihfb	1380	0	0	0	0	1	1	5
6351	arca	74	0	0	0	0	1	1	5
6351	yaiw	779	0	0	0	0	1	1	5
6351	rsta	1701	0	0	0	0	1	1	5
6351	ybao	1510	0	0	0	0	1	1	5
6351	rpir	51	0	0	0	0	1	1	5
6351	rpoe	771	0	0	0	0	1	1	5
6351	mqsr	1547	0	0	0	0	1	1	5
6351	gyrb	1100	0	0	0	0	1	1	5
6351	mraz	1649	0	0	0	0	1	1	5
6351	phnf	1664	0	0	0	0	1	1	5
6351	yhjc	1688	0	0	0	0	1	1	5
6351	flit	1200	0	0	0	0	1	1	5
6351	mhpr	553	0	0	0	0	1	1	5
6351	yafn	1474	0	0	0	0	1	1	5
6351	hdfr	1328	0	0	0	0	1	1	5
6351	metj	1251	0	0	0	0	1	1	5
6351	ydfh	1685	0	0	0	0	1	1	5
6351	ydiv	1751	0	0	0	0	1	1	5
6351	flgm	1185	0	0	0	0	1	1	5
6351	mlra	1219	0	0	0	0	1	1	5
6351	ttdr	872	0	0	0	0	1	1	5
6351	adiy	11	0	0	0	0	1	1	5
6351	alls	35	0	0	0	0	1	1	5
6351	rseb	773	0	0	0	0	1	1	5
6351	rpod	1461	0	0	0	0	1	1	5
6351	feci	1224	0	0	0	0	1	1	5
6351	mgrb	1693	0	0	0	0	1	1	5
6351	ecpr	1519	0	0	0	0	1	1	5
6351	rsea	772	0	0	0	0	1	1	5
6351	trer	1704	0	0	0	0	1	1	5
6351	comr	368	0	0	0	0	1	1	5
6351	cra	787	0	0	0	0	1	1	5
6351	glpr	456	0	0	0	0	1	1	5
6351	glnb	1709	0	0	0	0	1	1	5
6352	rpoe	771	0	0	0	0	1	1	5
6352	aaer	341	0	0	0	0	1	1	5
6352	feci	1224	0	0	0	0	1	1	5
6352	rpod	1461	0	0	0	0	1	1	5
6355	ttdr	872	0	0	0	0	1	1	5
6355	phnf	1664	0	0	0	0	1	1	5
6355	dicc	885	0	0	0	0	1	1	5
6355	rcsb	1341	0	0	0	0	1	1	5
6355	yafn	1474	0	0	0	0	1	1	5
6355	yaha	811	0	0	0	0	1	1	5
6355	laci	504	0	0	0	0	1	1	5
6355	rpoe	771	0	0	0	0	1	1	5
6355	ybfe	1477	0	0	0	0	1	1	5
6355	ydfh	1685	0	0	0	0	1	1	5
6355	alls	35	0	0	0	0	1	1	5
6355	mgrb	1693	0	0	0	0	1	1	5
6355	rpod	1461	0	0	0	0	1	1	5
6355	trer	1704	0	0	0	0	1	1	5
6355	ybao	1510	0	0	0	0	1	1	5
6355	ecpr	1519	0	0	0	0	1	1	5
6355	aaer	341	0	0	0	0	1	1	5
6355	ydiv	1751	0	0	0	0	1	1	5
6355	mlra	1219	0	0	0	0	1	1	5
6355	flit	1200	0	0	0	0	1	1	5
6355	mraz	1649	0	0	0	0	1	1	5
6355	arca	74	0	0	0	0	1	1	5
6355	adiy	11	0	0	0	0	1	1	5
6355	cra	787	0	0	0	0	1	1	5
6355	feci	1224	0	0	0	0	1	1	5
6355	glpr	456	0	0	0	0	1	1	5
6355	mhpr	553	0	0	0	0	1	1	5
6355	metj	1251	0	0	0	0	1	1	5
6355	hdfr	1328	0	0	0	0	1	1	5
6355	mqsr	1547	0	0	0	0	1	1	5
6355	creb	815	0	0	0	0	1	1	5
6355	ihfb	1380	0	0	0	0	1	1	5
6355	umud	1469	0	0	0	0	1	1	5
6355	rpir	51	0	0	0	0	1	1	5
6355	rsea	772	0	0	0	0	1	1	5
6355	rsta	1701	0	0	0	0	1	1	5
6355	uvry	1473	0	0	0	0	1	1	5
6355	phor	1679	0	0	0	0	1	1	5
6355	yhjc	1688	0	0	0	0	1	1	5
6355	hfq	473	0	0	0	0	1	1	5
6355	comr	368	0	0	0	0	1	1	5
6355	rseb	773	0	0	0	0	1	1	5
6355	flgm	1185	0	0	0	0	1	1	5
6355	glnb	1709	0	0	0	0	1	1	5
6355	seqa	1353	0	0	0	0	1	1	5
6364	rsma	1152	0	0	0	0	1	1	5
6364	rsmh	1650	0	0	0	0	1	1	5
6364	rimm	1015	0	0	0	0	1	1	5
6396	trma	1163	0	0	0	0	1	1	5
6400	trmd	1023	0	0	0	0	1	1	5
6402	rnla	1411	0	0	0	0	1	1	5
6402	syme	1466	0	0	0	0	1	1	5
6412	rpsp	1018	0	0	0	0	1	1	5
6412	lysu	1491	0	0	0	0	1	1	5
6412	rpli	635	0	0	0	0	1	1	5
6412	phet	1592	0	0	0	0	1	1	5
6412	tufb	1164	0	0	0	0	1	1	5
6412	rpsf	638	0	0	0	0	1	1	5
6412	thrs	1607	0	0	0	0	1	1	5
6412	rpsu	1462	0	0	0	0	1	1	5
6412	phes	1591	0	0	0	0	1	1	5
6412	ykgm	1802	0	0	0	0	1	1	5
6412	rpmi	1602	0	0	0	0	1	1	5
6412	rpls	1016	0	0	0	0	1	1	5
6412	rplu	1534	0	0	0	0	1	1	5
6412	infc	1587	0	0	0	0	1	1	5
6412	rpsr	640	0	0	0	0	1	1	5
6412	rpma	1535	0	0	0	0	1	1	5
6412	gltx	1097	0	0	0	0	1	1	5
6413	infc	1587	0	0	0	0	1	1	5
6414	tufb	1164	0	0	0	0	1	1	5
6414	yeip	704	0	0	0	0	1	1	5
6415	arfb	351	0	0	0	0	1	1	5
6417	arfb	351	0	0	0	0	1	1	5
6417	rmf	633	0	0	0	0	1	1	5
6417	raia	620	0	0	0	0	1	1	5
6417	ihfb	1380	0	0	0	0	1	1	5
6417	thrs	1607	0	0	0	0	1	1	5
6418	lysu	1491	0	0	0	0	1	1	5
6418	asna	294	0	0	0	0	1	1	5
6418	phes	1591	0	0	0	0	1	1	5
6418	gltx	1097	0	0	0	0	1	1	5
6418	thrs	1607	0	0	0	0	1	1	5
6424	gltx	1097	0	0	0	0	1	1	5
6430	lysu	1491	0	0	0	0	1	1	5
6432	phet	1592	0	0	0	0	1	1	5
6432	phes	1591	0	0	0	0	1	1	5
6435	thrs	1607	0	0	0	0	1	1	5
6457	htpg	290	0	0	0	0	1	1	5
6457	trxa	669	0	0	0	0	1	1	5
6457	dsbc	755	0	0	0	0	1	1	5
6457	dsba	754	0	0	0	0	1	1	5
6457	grpe	464	0	0	0	0	1	1	5
6457	cbpa	1083	0	0	0	0	1	1	5
6457	trxc	1643	0	0	0	0	1	1	5
6457	dsbg	1637	0	0	0	0	1	1	5
6457	flit	1200	0	0	0	0	1	1	5
6464	msra	1118	0	0	0	0	1	1	5
6468	rdoa	770	0	0	0	0	1	1	5
6468	yeag	1627	0	0	0	0	1	1	5
6473	chey	932	0	0	0	0	1	1	5
6474	yhhy	1274	0	0	0	0	1	1	5
6479	cher	931	0	0	0	0	1	1	5
6508	ddpx	1622	0	0	0	0	1	1	5
6508	glpg	453	0	0	0	0	1	1	5
6508	umud	1469	0	0	0	0	1	1	5
6508	ompt	1697	0	0	0	0	1	1	5
6508	dacc	337	0	0	0	0	1	1	5
6508	ptra	1455	0	0	0	0	1	1	5
6508	meph	1588	0	0	0	0	1	1	5
6508	lon	1292	0	0	0	0	1	1	5
6508	pepd	828	0	0	0	0	1	1	5
6508	arge	255	0	0	0	0	1	1	5
6508	pept	1005	0	0	0	0	1	1	5
6508	sohb	649	0	0	0	0	1	1	5
6508	mpaa	1653	0	0	0	0	1	1	5
6515	lon	1292	0	0	0	0	1	1	5
6518	pept	1005	0	0	0	0	1	1	5
6520	metc	1527	0	0	0	0	1	1	5
6520	argi	259	0	0	0	0	1	1	5
6520	argf	256	0	0	0	0	1	1	5
6520	spec	650	0	0	0	0	1	1	5
6520	tyrb	1781	0	0	0	0	1	1	5
6523	alac	1753	0	0	0	0	1	1	5
6523	alaa	1481	0	0	0	0	1	1	5
6526	argi	259	0	0	0	0	1	1	5
6526	argh	258	0	0	0	0	1	1	5
6526	argb	252	0	0	0	0	1	1	5
6526	argc	253	0	0	0	0	1	1	5
6526	arga	251	0	0	0	0	1	1	5
6526	arge	255	0	0	0	0	1	1	5
6526	argf	256	0	0	0	0	1	1	5
6527	spea	1718	0	0	0	0	1	1	5
6529	asna	294	0	0	0	0	1	1	5
6529	asnb	1290	0	0	0	0	1	1	5
6532	tyrb	1781	0	0	0	0	1	1	5
6534	iscs	1409	0	0	0	0	1	1	5
6535	cysk	862	0	0	0	0	1	1	5
6535	wcab	1733	0	0	0	0	1	1	5
6541	purl	1717	0	0	0	0	1	1	5
6541	purf	1715	0	0	0	0	1	1	5
6541	glms	1563	0	0	0	0	1	1	5
6541	ybas	1295	0	0	0	0	1	1	5
6541	trpd	1774	0	0	0	0	1	1	5
6541	asnb	1290	0	0	0	0	1	1	5
6555	metj	1251	0	0	0	0	1	1	5
6555	metf	1529	0	0	0	0	1	1	5
6559	tyna	1060	0	0	0	0	1	1	5
6564	tdh	1493	0	0	0	0	1	1	5
6565	sdaa	1492	0	0	0	0	1	1	5
6567	kbl	1483	0	0	0	0	1	1	5
6567	tdh	1493	0	0	0	0	1	1	5
6568	trpc	1773	0	0	0	0	1	1	5
6568	trpa	1771	0	0	0	0	1	1	5
6568	trpb	1772	0	0	0	0	1	1	5
6571	tyra	1780	0	0	0	0	1	1	5
6571	tyrb	1781	0	0	0	0	1	1	5
6591	argi	259	0	0	0	0	1	1	5
6591	argf	256	0	0	0	0	1	1	5
6596	spea	1718	0	0	0	0	1	1	5
6596	speb	1719	0	0	0	0	1	1	5
6605	flir	1198	0	0	0	0	1	1	5
6629	dgka	316	0	0	0	0	1	1	5
6629	psd	769	0	0	0	0	1	1	5
6629	fabg	1055	0	0	0	0	1	1	5
6629	fabd	1054	0	0	0	0	1	1	5
6629	pgpc	1590	0	0	0	0	1	1	5
6629	accc	2	0	0	0	0	1	1	5
6629	fabh	1056	0	0	0	0	1	1	5
6631	fabd	1054	0	0	0	0	1	1	5
6631	fabg	1055	0	0	0	0	1	1	5
6631	fabh	1056	0	0	0	0	1	1	5
6631	accc	2	0	0	0	0	1	1	5
6633	fabd	1054	0	0	0	0	1	1	5
6633	accc	2	0	0	0	0	1	1	5
6633	fabg	1055	0	0	0	0	1	1	5
6633	fabh	1056	0	0	0	0	1	1	5
6635	fadm	1057	0	0	0	0	1	1	5
6646	psd	769	0	0	0	0	1	1	5
6654	dgka	316	0	0	0	0	1	1	5
6655	pgpc	1590	0	0	0	0	1	1	5
6662	trxc	1643	0	0	0	0	1	1	5
6662	trxa	669	0	0	0	0	1	1	5
6725	hcaf	1360	0	0	0	0	1	1	5
6725	hcae	1359	0	0	0	0	1	1	5
6729	fole	1525	0	0	0	0	1	1	5
6730	fole	1525	0	0	0	0	1	1	5
6730	metf	1529	0	0	0	0	1	1	5
6744	ubig	671	0	0	0	0	1	1	5
6744	ubix	1720	0	0	0	0	1	1	5
6749	gor	1639	0	0	0	0	1	1	5
6779	hemf	1376	0	0	0	0	1	1	5
6779	gltx	1097	0	0	0	0	1	1	5
6779	hemh	1641	0	0	0	0	1	1	5
6782	hemf	1376	0	0	0	0	1	1	5
6783	hemf	1376	0	0	0	0	1	1	5
6783	hemh	1641	0	0	0	0	1	1	5
6790	cysn	864	0	0	0	0	1	1	5
6790	cysd	858	0	0	0	0	1	1	5
6807	muri	1293	0	0	0	0	1	1	5
6808	glnb	1709	0	0	0	0	1	1	5
6810	aaeb	340	0	0	0	0	1	1	5
6810	thip	1756	0	0	0	0	1	1	5
6810	poth	1625	0	0	0	0	1	1	5
6810	ddpc	1619	0	0	0	0	1	1	5
6810	phnk	1669	0	0	0	0	1	1	5
6810	aaea	339	0	0	0	0	1	1	5
6810	gltl	1206	0	0	0	0	1	1	5
6810	hofc	476	0	0	0	0	1	1	5
6810	kdpb	1417	0	0	0	0	1	1	5
6810	prow	1339	0	0	0	0	1	1	5
6810	fecr	1225	0	0	0	0	1	1	5
6810	yhjx	1794	0	0	0	0	1	1	5
6810	livf	1485	0	0	0	0	1	1	5
6810	yoji	1494	0	0	0	0	1	1	5
6810	fepd	1228	0	0	0	0	1	1	5
6810	potf	1623	0	0	0	0	1	1	5
6810	ents	1221	0	0	0	0	1	1	5
6810	cynx	854	0	0	0	0	1	1	5
6810	htre	1377	0	0	0	0	1	1	5
6810	fepc	1227	0	0	0	0	1	1	5
6810	arsb	285	0	0	0	0	1	1	5
6810	exbb	1222	0	0	0	0	1	1	5
6810	potg	1624	0	0	0	0	1	1	5
6810	gudp	738	0	0	0	0	1	1	5
6810	fhua	1230	0	0	0	0	1	1	5
6810	yhdy	1631	0	0	0	0	1	1	5
6810	ydcv	1555	0	0	0	0	1	1	5
6810	ddpd	1620	0	0	0	0	1	1	5
6810	arti	260	0	0	0	0	1	1	5
6810	prox	1340	0	0	0	0	1	1	5
6810	sbma	775	0	0	0	0	1	1	5
6810	fhuc	1232	0	0	0	0	1	1	5
6810	flhb	1188	0	0	0	0	1	1	5
6810	thiq	1757	0	0	0	0	1	1	5
6810	fhue	1234	0	0	0	0	1	1	5
6810	agac	23	0	0	0	0	1	1	5
6810	agad	24	0	0	0	0	1	1	5
6810	phnd	1661	0	0	0	0	1	1	5
6810	agab	22	0	0	0	0	1	1	5
6810	phne_1	1662	0	0	0	0	1	1	5
6810	copa	838	0	0	0	0	1	1	5
6810	livj	1488	0	0	0	0	1	1	5
6810	iscs	1409	0	0	0	0	1	1	5
6810	feci	1224	0	0	0	0	1	1	5
6810	ybbw	40	0	0	0	0	1	1	5
6810	gltj	1204	0	0	0	0	1	1	5
6810	yeib	1531	0	0	0	0	1	1	5
6810	btub	1291	0	0	0	0	1	1	5
6810	pnuc	1559	0	0	0	0	1	1	5
6810	kdpc	1418	0	0	0	0	1	1	5
6810	tonb	1271	0	0	0	0	1	1	5
6810	livg	1486	0	0	0	0	1	1	5
6810	yhdw	1629	0	0	0	0	1	1	5
6810	livh	1487	0	0	0	0	1	1	5
6810	livk	1489	0	0	0	0	1	1	5
6810	ompn	1761	0	0	0	0	1	1	5
6810	ydcs	1552	0	0	0	0	1	1	5
6810	livm	1490	0	0	0	0	1	1	5
6810	ydcu	1554	0	0	0	0	1	1	5
6810	phor	1679	0	0	0	0	1	1	5
6810	artm	262	0	0	0	0	1	1	5
6810	mota	763	0	0	0	0	1	1	5
6810	xapb	1788	0	0	0	0	1	1	5
6810	glti	1203	0	0	0	0	1	1	5
6810	flha	1187	0	0	0	0	1	1	5
6810	artp	263	0	0	0	0	1	1	5
6810	lola	1738	0	0	0	0	1	1	5
6810	artq	264	0	0	0	0	1	1	5
6810	phnc	1660	0	0	0	0	1	1	5
6810	yjhb	1568	0	0	0	0	1	1	5
6810	alsa	46	0	0	0	0	1	1	5
6810	emra	1544	0	0	0	0	1	1	5
6810	pita	1008	0	0	0	0	1	1	5
6810	leue	1484	0	0	0	0	1	1	5
6810	alsc	48	0	0	0	0	1	1	5
6810	argt	1616	0	0	0	0	1	1	5
6810	gltk	1205	0	0	0	0	1	1	5
6810	hofb	475	0	0	0	0	1	1	5
6810	exbd	1223	0	0	0	0	1	1	5
6810	tbpa	1755	0	0	0	0	1	1	5
6810	yfdv	913	0	0	0	0	1	1	5
6810	fhub	1231	0	0	0	0	1	1	5
6810	frua	795	0	0	0	0	1	1	5
6810	yhdx	1630	0	0	0	0	1	1	5
6810	yhdz	1632	0	0	0	0	1	1	5
6810	fepg	1229	0	0	0	0	1	1	5
6810	ddpa	1617	0	0	0	0	1	1	5
6810	poti	1626	0	0	0	0	1	1	5
6810	ompa	585	0	0	0	0	1	1	5
6810	prov	1338	0	0	0	0	1	1	5
6810	fhud	1233	0	0	0	0	1	1	5
6810	uraa	1025	0	0	0	0	1	1	5
6810	znua	1804	0	0	0	0	1	1	5
6810	znub	1805	0	0	0	0	1	1	5
6810	znuc	1806	0	0	0	0	1	1	5
6810	pitb	1680	0	0	0	0	1	1	5
6810	emrb	1545	0	0	0	0	1	1	5
6810	mhpt	1589	0	0	0	0	1	1	5
6810	mscm	765	0	0	0	0	1	1	5
6810	pgaa	1577	0	0	0	0	1	1	5
6810	ydct	1553	0	0	0	0	1	1	5
6810	ydea	235	0	0	0	0	1	1	5
6810	ttdt	873	0	0	0	0	1	1	5
6810	gspa	1325	0	0	0	0	1	1	5
6810	wza	1734	0	0	0	0	1	1	5
6810	ybat	1296	0	0	0	0	1	1	5
6810	kdpa	1416	0	0	0	0	1	1	5
6810	teha	1605	0	0	0	0	1	1	5
6810	frub	796	0	0	0	0	1	1	5
6810	ddpb	1618	0	0	0	0	1	1	5
6810	phoe	1676	0	0	0	0	1	1	5
6810	ddpf	1621	0	0	0	0	1	1	5
6810	artj	261	0	0	0	0	1	1	5
6810	alsb	47	0	0	0	0	1	1	5
6810	chip	1560	0	0	0	0	1	1	5
6810	flip	1196	0	0	0	0	1	1	5
6810	ybby	41	0	0	0	0	1	1	5
6811	phoe	1676	0	0	0	0	1	1	5
6811	fepc	1227	0	0	0	0	1	1	5
6811	fhud	1233	0	0	0	0	1	1	5
6811	fhuc	1232	0	0	0	0	1	1	5
6811	znua	1804	0	0	0	0	1	1	5
6811	ompa	585	0	0	0	0	1	1	5
6811	mscm	765	0	0	0	0	1	1	5
6811	mota	763	0	0	0	0	1	1	5
6811	fhub	1231	0	0	0	0	1	1	5
6811	fhue	1234	0	0	0	0	1	1	5
6811	btub	1291	0	0	0	0	1	1	5
6811	fepd	1228	0	0	0	0	1	1	5
6811	kdpc	1418	0	0	0	0	1	1	5
6811	feci	1224	0	0	0	0	1	1	5
6811	znub	1805	0	0	0	0	1	1	5
6811	znuc	1806	0	0	0	0	1	1	5
6811	fhua	1230	0	0	0	0	1	1	5
6811	teha	1605	0	0	0	0	1	1	5
6811	kdpa	1416	0	0	0	0	1	1	5
6811	copa	838	0	0	0	0	1	1	5
6811	fecr	1225	0	0	0	0	1	1	5
6811	ompn	1761	0	0	0	0	1	1	5
6811	chip	1560	0	0	0	0	1	1	5
6811	wza	1734	0	0	0	0	1	1	5
6811	kdpb	1417	0	0	0	0	1	1	5
6811	fepg	1229	0	0	0	0	1	1	5
6812	teha	1605	0	0	0	0	1	1	5
6812	livf	1485	0	0	0	0	1	1	5
6813	kdpc	1418	0	0	0	0	1	1	5
6813	kdpa	1416	0	0	0	0	1	1	5
6813	kdpb	1417	0	0	0	0	1	1	5
6814	ttdt	873	0	0	0	0	1	1	5
6817	pitb	1680	0	0	0	0	1	1	5
6817	phor	1679	0	0	0	0	1	1	5
6817	pita	1008	0	0	0	0	1	1	5
6824	znta	1799	0	0	0	0	1	1	5
6825	copa	838	0	0	0	0	1	1	5
6827	efeu_1	756	0	0	0	0	1	1	5
6829	znub	1805	0	0	0	0	1	1	5
6829	znta	1799	0	0	0	0	1	1	5
6829	znuc	1806	0	0	0	0	1	1	5
6829	znua	1804	0	0	0	0	1	1	5
6855	dinf	1431	0	0	0	0	1	1	5
6855	emra	1544	0	0	0	0	1	1	5
6865	prov	1338	0	0	0	0	1	1	5
6865	gltk	1205	0	0	0	0	1	1	5
6865	argt	1616	0	0	0	0	1	1	5
6865	gltl	1206	0	0	0	0	1	1	5
6865	artq	264	0	0	0	0	1	1	5
6865	ybat	1296	0	0	0	0	1	1	5
6865	artm	262	0	0	0	0	1	1	5
6865	yhdy	1631	0	0	0	0	1	1	5
6865	livh	1487	0	0	0	0	1	1	5
6865	artp	263	0	0	0	0	1	1	5
6865	yhdw	1629	0	0	0	0	1	1	5
6865	yhdx	1630	0	0	0	0	1	1	5
6865	livj	1488	0	0	0	0	1	1	5
6865	livg	1486	0	0	0	0	1	1	5
6865	livf	1485	0	0	0	0	1	1	5
6865	gltj	1204	0	0	0	0	1	1	5
6865	livk	1489	0	0	0	0	1	1	5
6865	arti	260	0	0	0	0	1	1	5
6865	artj	261	0	0	0	0	1	1	5
6865	glti	1203	0	0	0	0	1	1	5
6865	prox	1340	0	0	0	0	1	1	5
6865	leue	1484	0	0	0	0	1	1	5
6865	livm	1490	0	0	0	0	1	1	5
6865	yhdz	1632	0	0	0	0	1	1	5
6865	prow	1339	0	0	0	0	1	1	5
6879	ftnb	759	0	0	0	0	1	1	5
6879	iscu	1410	0	0	0	0	1	1	5
6928	prea	608	0	0	0	0	1	1	5
6935	chea	745	0	0	0	0	1	1	5
6935	flim	1193	0	0	0	0	1	1	5
6935	tap	1021	0	0	0	0	1	1	5
6935	cheb	930	0	0	0	0	1	1	5
6935	tsr	777	0	0	0	0	1	1	5
6935	flin	1194	0	0	0	0	1	1	5
6935	tar	1022	0	0	0	0	1	1	5
6935	chey	932	0	0	0	0	1	1	5
6935	chew	746	0	0	0	0	1	1	5
6935	mota	763	0	0	0	0	1	1	5
6935	chez	933	0	0	0	0	1	1	5
6935	flil	1192	0	0	0	0	1	1	5
6935	cher	931	0	0	0	0	1	1	5
6935	flio	1195	0	0	0	0	1	1	5
6935	motb	764	0	0	0	0	1	1	5
6970	rpoe	771	0	0	0	0	1	1	5
6970	ftsk	1438	0	0	0	0	1	1	5
6970	flgh	1182	0	0	0	0	1	1	5
6974	ompa	585	0	0	0	0	1	1	5
6974	purb	1712	0	0	0	0	1	1	5
6974	yead	812	0	0	0	0	1	1	5
6974	irad	967	0	0	0	0	1	1	5
6974	uvrc	1471	0	0	0	0	1	1	5
6974	yafn	1474	0	0	0	0	1	1	5
6974	alka	9	0	0	0	0	1	1	5
6974	polb	1454	0	0	0	0	1	1	5
6974	recd	1458	0	0	0	0	1	1	5
6974	reca	1456	0	0	0	0	1	1	5
6974	tisb	1467	0	0	0	0	1	1	5
6974	ung	778	0	0	0	0	1	1	5
6974	ybfe	1477	0	0	0	0	1	1	5
6974	recb	1457	0	0	0	0	1	1	5
6974	yjhc	1569	0	0	0	0	1	1	5
6974	yafp	1476	0	0	0	0	1	1	5
6974	htpg	290	0	0	0	0	1	1	5
6974	dinq	1434	0	0	0	0	1	1	5
6974	ents	1221	0	0	0	0	1	1	5
6974	dhak	880	0	0	0	0	1	1	5
6974	cpdb	369	0	0	0	0	1	1	5
6974	add	1721	0	0	0	0	1	1	5
6974	recn	1459	0	0	0	0	1	1	5
6974	ruva	1463	0	0	0	0	1	1	5
6974	pola	895	0	0	0	0	1	1	5
6974	uvrb	1470	0	0	0	0	1	1	5
6974	ydjm	1478	0	0	0	0	1	1	5
6974	ruvb	1464	0	0	0	0	1	1	5
6974	yafo	1475	0	0	0	0	1	1	5
6974	recx	1460	0	0	0	0	1	1	5
6974	umud	1469	0	0	0	0	1	1	5
6974	dinb	1429	0	0	0	0	1	1	5
6974	ding	1432	0	0	0	0	1	1	5
6974	uvrd	1472	0	0	0	0	1	1	5
6974	insk	1444	0	0	0	0	1	1	5
6974	alaa	1481	0	0	0	0	1	1	5
6974	syme	1466	0	0	0	0	1	1	5
6974	dham	882	0	0	0	0	1	1	5
6974	asna	294	0	0	0	0	1	1	5
6974	cho	1427	0	0	0	0	1	1	5
6974	glxr	38	0	0	0	0	1	1	5
6974	glgx	1692	0	0	0	0	1	1	5
6974	dind	1430	0	0	0	0	1	1	5
6974	flgi	1183	0	0	0	0	1	1	5
6974	arsc	286	0	0	0	0	1	1	5
6974	recc	1210	0	0	0	0	1	1	5
6974	umuc	1468	0	0	0	0	1	1	5
6974	yidq	784	0	0	0	0	1	1	5
6974	glgb	1691	0	0	0	0	1	1	5
6974	hoke	1443	0	0	0	0	1	1	5
6974	sbcc	1682	0	0	0	0	1	1	5
6974	argf	256	0	0	0	0	1	1	5
6974	argb	252	0	0	0	0	1	1	5
6974	phr	1453	0	0	0	0	1	1	5
6974	alkb	10	0	0	0	0	1	1	5
6979	ydbk	1764	0	0	0	0	1	1	5
6979	rsec	774	0	0	0	0	1	1	5
6979	cysd	858	0	0	0	0	1	1	5
6979	ychf	1645	0	0	0	0	1	1	5
6979	msra	1118	0	0	0	0	1	1	5
6979	gpmm	799	0	0	0	0	1	1	5
6979	wrba	829	0	0	0	0	1	1	5
6979	yhfa	707	0	0	0	0	1	1	5
6979	pka	604	0	0	0	0	1	1	5
7059	mukb	1332	0	0	0	0	1	1	5
7059	ftsk	1438	0	0	0	0	1	1	5
7059	muke	1333	0	0	0	0	1	1	5
7059	mukf	1334	0	0	0	0	1	1	5
7059	gyrb	1100	0	0	0	0	1	1	5
7062	mukb	1332	0	0	0	0	1	1	5
7062	seqa	1353	0	0	0	0	1	1	5
7155	flid	1191	0	0	0	0	1	1	5
7155	znua	1804	0	0	0	0	1	1	5
7165	tsr	777	0	0	0	0	1	1	5
7165	tar	1022	0	0	0	0	1	1	5
7165	bluf	1723	0	0	0	0	1	1	5
7165	chea	745	0	0	0	0	1	1	5
7165	phor	1679	0	0	0	0	1	1	5
7165	rstb	1702	0	0	0	0	1	1	5
7165	tap	1021	0	0	0	0	1	1	5
7165	chew	746	0	0	0	0	1	1	5
7165	crec	1562	0	0	0	0	1	1	5
7165	cpxa	747	0	0	0	0	1	1	5
7165	narq	576	0	0	0	0	1	1	5
8033	phet	1592	0	0	0	0	1	1	5
8033	iscs	1409	0	0	0	0	1	1	5
8033	trmd	1023	0	0	0	0	1	1	5
8033	tada	1604	0	0	0	0	1	1	5
8033	trma	1163	0	0	0	0	1	1	5
8152	ychf	1645	0	0	0	0	1	1	5
8152	cheb	930	0	0	0	0	1	1	5
8152	dgcz	753	0	0	0	0	1	1	5
8152	ftsk	1438	0	0	0	0	1	1	5
8152	phnc	1660	0	0	0	0	1	1	5
8152	chez	933	0	0	0	0	1	1	5
8152	ttdb	871	0	0	0	0	1	1	5
8152	yhbs	832	0	0	0	0	1	1	5
8152	pgac	1579	0	0	0	0	1	1	5
8152	glms	1563	0	0	0	0	1	1	5
8152	upp	1024	0	0	0	0	1	1	5
8152	adra	818	0	0	0	0	1	1	5
8152	fhuc	1232	0	0	0	0	1	1	5
8152	fepc	1227	0	0	0	0	1	1	5
8152	pret	609	0	0	0	0	1	1	5
8152	argi	259	0	0	0	0	1	1	5
8152	iscs	1409	0	0	0	0	1	1	5
8152	ilvn	501	0	0	0	0	1	1	5
8152	flgh	1182	0	0	0	0	1	1	5
8152	bdca	1584	0	0	0	0	1	1	5
8152	allc	42	0	0	0	0	1	1	5
8152	trpa	1771	0	0	0	0	1	1	5
8152	trpc	1773	0	0	0	0	1	1	5
8152	fabh	1056	0	0	0	0	1	1	5
8152	prov	1338	0	0	0	0	1	1	5
8152	artp	263	0	0	0	0	1	1	5
8152	chia	1315	0	0	0	0	1	1	5
8152	prea	608	0	0	0	0	1	1	5
8152	muri	1293	0	0	0	0	1	1	5
8152	alsa	46	0	0	0	0	1	1	5
8152	kbl	1483	0	0	0	0	1	1	5
8152	gudd	737	0	0	0	0	1	1	5
8152	lysc	244	0	0	0	0	1	1	5
8152	flin	1194	0	0	0	0	1	1	5
8152	accc	2	0	0	0	0	1	1	5
8152	pept	1005	0	0	0	0	1	1	5
8152	ppid	768	0	0	0	0	1	1	5
8152	asnb	1290	0	0	0	0	1	1	5
8152	leuc	1423	0	0	0	0	1	1	5
8152	ttda	870	0	0	0	0	1	1	5
8152	ddpf	1621	0	0	0	0	1	1	5
8152	bcsz	921	0	0	0	0	1	1	5
8152	gpmm	799	0	0	0	0	1	1	5
8152	cysd	858	0	0	0	0	1	1	5
8152	ddpd	1620	0	0	0	0	1	1	5
8152	meta	1526	0	0	0	0	1	1	5
8152	livf	1485	0	0	0	0	1	1	5
8152	hflx	472	0	0	0	0	1	1	5
8152	yfgf	1040	0	0	0	0	1	1	5
8152	kdpa	1416	0	0	0	0	1	1	5
8152	arge	255	0	0	0	0	1	1	5
8152	glmu	1564	0	0	0	0	1	1	5
8152	fabd	1054	0	0	0	0	1	1	5
8152	znuc	1806	0	0	0	0	1	1	5
8152	ydbk	1764	0	0	0	0	1	1	5
8152	trpd	1774	0	0	0	0	1	1	5
8152	gudx	739	0	0	0	0	1	1	5
8152	thiq	1757	0	0	0	0	1	1	5
8152	pck	801	0	0	0	0	1	1	5
8152	ysga	1048	0	0	0	0	1	1	5
8152	ppc	804	0	0	0	0	1	1	5
8152	ung	778	0	0	0	0	1	1	5
8152	yden	1566	0	0	0	0	1	1	5
8152	flim	1193	0	0	0	0	1	1	5
8152	cysk	862	0	0	0	0	1	1	5
8152	pepd	828	0	0	0	0	1	1	5
8152	kdpb	1417	0	0	0	0	1	1	5
8152	hcab	1356	0	0	0	0	1	1	5
8152	yaha	811	0	0	0	0	1	1	5
8152	flgj	1184	0	0	0	0	1	1	5
8152	yhjh	1215	0	0	0	0	1	1	5
8152	fole	1525	0	0	0	0	1	1	5
8152	gltl	1206	0	0	0	0	1	1	5
8152	livg	1486	0	0	0	0	1	1	5
8152	alse	49	0	0	0	0	1	1	5
8152	trpe	1775	0	0	0	0	1	1	5
8152	pykf	806	0	0	0	0	1	1	5
8152	biof	329	0	0	0	0	1	1	5
8152	glgx	1692	0	0	0	0	1	1	5
8152	kdpc	1418	0	0	0	0	1	1	5
8152	cpdb	369	0	0	0	0	1	1	5
8152	frc	905	0	0	0	0	1	1	5
8152	purf	1715	0	0	0	0	1	1	5
8152	tpia	810	0	0	0	0	1	1	5
8152	yoji	1494	0	0	0	0	1	1	5
8152	mgta	1695	0	0	0	0	1	1	5
8152	tyra	1780	0	0	0	0	1	1	5
8152	gpma	1237	0	0	0	0	1	1	5
8152	malz	1496	0	0	0	0	1	1	5
8152	yhdz	1632	0	0	0	0	1	1	5
8152	tktb	1684	0	0	0	0	1	1	5
8152	pfka	802	0	0	0	0	1	1	5
8152	leud	1424	0	0	0	0	1	1	5
8152	rdoa	770	0	0	0	0	1	1	5
8152	yfde	912	0	0	0	0	1	1	5
8152	ydct	1553	0	0	0	0	1	1	5
8152	phoa	1675	0	0	0	0	1	1	5
8152	bioc	327	0	0	0	0	1	1	5
8152	envc	793	0	0	0	0	1	1	5
8152	mngb	1538	0	0	0	0	1	1	5
8152	fabg	1055	0	0	0	0	1	1	5
8152	potg	1624	0	0	0	0	1	1	5
8152	amn	1658	0	0	0	0	1	1	5
8152	patd	1551	0	0	0	0	1	1	5
8156	seqa	1353	0	0	0	0	1	1	5
8295	spea	1718	0	0	0	0	1	1	5
8295	spec	650	0	0	0	0	1	1	5
8295	speb	1719	0	0	0	0	1	1	5
8360	dacc	337	0	0	0	0	1	1	5
8360	glmu	1564	0	0	0	0	1	1	5
8360	muri	1293	0	0	0	0	1	1	5
8360	baca	743	0	0	0	0	1	1	5
8360	ybjg	1705	0	0	0	0	1	1	5
8610	fabh	1056	0	0	0	0	1	1	5
8610	fabg	1055	0	0	0	0	1	1	5
8615	pdxa	1122	0	0	0	0	1	1	5
8616	quea	1129	0	0	0	0	1	1	5
8616	fole	1525	0	0	0	0	1	1	5
8643	wza	1734	0	0	0	0	1	1	5
8643	frua	795	0	0	0	0	1	1	5
8643	ydea	235	0	0	0	0	1	1	5
8643	alsa	46	0	0	0	0	1	1	5
8643	alsc	48	0	0	0	0	1	1	5
8643	chip	1560	0	0	0	0	1	1	5
8643	alsb	47	0	0	0	0	1	1	5
8643	frub	796	0	0	0	0	1	1	5
8643	agab	22	0	0	0	0	1	1	5
8643	agac	23	0	0	0	0	1	1	5
8643	agad	24	0	0	0	0	1	1	5
8652	meta	1526	0	0	0	0	1	1	5
8652	trpl	1776	0	0	0	0	1	1	5
8652	argh	258	0	0	0	0	1	1	5
8652	tyrb	1781	0	0	0	0	1	1	5
8652	trpa	1771	0	0	0	0	1	1	5
8652	cysk	862	0	0	0	0	1	1	5
8652	trpd	1774	0	0	0	0	1	1	5
8652	leud	1424	0	0	0	0	1	1	5
8652	argb	252	0	0	0	0	1	1	5
8652	ivbl	502	0	0	0	0	1	1	5
8652	lysc	244	0	0	0	0	1	1	5
8652	ilvc	1405	0	0	0	0	1	1	5
8652	leua	1421	0	0	0	0	1	1	5
8652	dapb	238	0	0	0	0	1	1	5
8652	argi	259	0	0	0	0	1	1	5
8652	tyra	1780	0	0	0	0	1	1	5
8652	argc	253	0	0	0	0	1	1	5
8652	trpe	1775	0	0	0	0	1	1	5
8652	metc	1527	0	0	0	0	1	1	5
8652	asnb	1290	0	0	0	0	1	1	5
8652	metf	1529	0	0	0	0	1	1	5
8652	arga	251	0	0	0	0	1	1	5
8652	leul	1425	0	0	0	0	1	1	5
8652	dapd	239	0	0	0	0	1	1	5
8652	asna	294	0	0	0	0	1	1	5
8652	leuc	1423	0	0	0	0	1	1	5
8652	aroh	1768	0	0	0	0	1	1	5
8652	arge	255	0	0	0	0	1	1	5
8652	trpc	1773	0	0	0	0	1	1	5
8652	ilvb	500	0	0	0	0	1	1	5
8652	argf	256	0	0	0	0	1	1	5
8652	leub	1422	0	0	0	0	1	1	5
8652	trpb	1772	0	0	0	0	1	1	5
8652	metj	1251	0	0	0	0	1	1	5
8652	arof	1779	0	0	0	0	1	1	5
8652	ilvn	501	0	0	0	0	1	1	5
8654	psd	769	0	0	0	0	1	1	5
8654	dgka	316	0	0	0	0	1	1	5
8655	upp	1024	0	0	0	0	1	1	5
9050	mpaa	1653	0	0	0	0	1	1	5
9052	alse	49	0	0	0	0	1	1	5
9052	tktb	1684	0	0	0	0	1	1	5
9058	rffm	1600	0	0	0	0	1	1	5
9058	rffh	1599	0	0	0	0	1	1	5
9058	arof	1779	0	0	0	0	1	1	5
9058	trpe	1775	0	0	0	0	1	1	5
9058	biof	329	0	0	0	0	1	1	5
9058	alac	1753	0	0	0	0	1	1	5
9058	kbl	1483	0	0	0	0	1	1	5
9058	tyrb	1781	0	0	0	0	1	1	5
9058	avta	1482	0	0	0	0	1	1	5
9058	alaa	1481	0	0	0	0	1	1	5
9058	aroh	1768	0	0	0	0	1	1	5
9060	erpa	1407	0	0	0	0	1	1	5
9061	erpa	1407	0	0	0	0	1	1	5
9063	gudx	739	0	0	0	0	1	1	5
9063	asnb	1290	0	0	0	0	1	1	5
9073	trpb	1772	0	0	0	0	1	1	5
9073	trpe	1775	0	0	0	0	1	1	5
9073	trpd	1774	0	0	0	0	1	1	5
9073	trpa	1771	0	0	0	0	1	1	5
9073	aroh	1768	0	0	0	0	1	1	5
9073	tyra	1780	0	0	0	0	1	1	5
9073	trpc	1773	0	0	0	0	1	1	5
9073	tyrb	1781	0	0	0	0	1	1	5
9073	arof	1779	0	0	0	0	1	1	5
9073	trpl	1776	0	0	0	0	1	1	5
9082	ilvc	1405	0	0	0	0	1	1	5
9082	leub	1422	0	0	0	0	1	1	5
9082	leul	1425	0	0	0	0	1	1	5
9082	leua	1421	0	0	0	0	1	1	5
9082	leuc	1423	0	0	0	0	1	1	5
9082	ilvb	500	0	0	0	0	1	1	5
9082	ilvn	501	0	0	0	0	1	1	5
9082	leud	1424	0	0	0	0	1	1	5
9082	ivbl	502	0	0	0	0	1	1	5
9085	dapd	239	0	0	0	0	1	1	5
9085	dapb	238	0	0	0	0	1	1	5
9085	lysc	244	0	0	0	0	1	1	5
9086	metj	1251	0	0	0	0	1	1	5
9086	metf	1529	0	0	0	0	1	1	5
9086	meta	1526	0	0	0	0	1	1	5
9086	metc	1527	0	0	0	0	1	1	5
9089	dapb	238	0	0	0	0	1	1	5
9089	dapd	239	0	0	0	0	1	1	5
9089	lysc	244	0	0	0	0	1	1	5
9090	lysc	244	0	0	0	0	1	1	5
9094	tyra	1780	0	0	0	0	1	1	5
9094	tyrb	1781	0	0	0	0	1	1	5
9097	ilvc	1405	0	0	0	0	1	1	5
9097	ilvn	501	0	0	0	0	1	1	5
9097	ilvb	500	0	0	0	0	1	1	5
9098	leua	1421	0	0	0	0	1	1	5
9098	leul	1425	0	0	0	0	1	1	5
9098	leuc	1423	0	0	0	0	1	1	5
9098	leub	1422	0	0	0	0	1	1	5
9098	leud	1424	0	0	0	0	1	1	5
9098	tyrb	1781	0	0	0	0	1	1	5
9099	ilvc	1405	0	0	0	0	1	1	5
9099	ilvb	500	0	0	0	0	1	1	5
9099	ivbl	502	0	0	0	0	1	1	5
9099	avta	1482	0	0	0	0	1	1	5
9099	ilvn	501	0	0	0	0	1	1	5
9102	bioa	325	0	0	0	0	1	1	5
9102	biob	326	0	0	0	0	1	1	5
9102	biod	328	0	0	0	0	1	1	5
9102	bioc	327	0	0	0	0	1	1	5
9102	biof	329	0	0	0	0	1	1	5
9102	fabg	1055	0	0	0	0	1	1	5
9103	rffg	1598	0	0	0	0	1	1	5
9103	wzc	1736	0	0	0	0	1	1	5
9103	wcab	1733	0	0	0	0	1	1	5
9103	wzze	1612	0	0	0	0	1	1	5
9103	rfe	1593	0	0	0	0	1	1	5
9103	wcaa	1732	0	0	0	0	1	1	5
9103	rffc	1595	0	0	0	0	1	1	5
9103	rffa	1594	0	0	0	0	1	1	5
9103	glmu	1564	0	0	0	0	1	1	5
9107	lipa	1648	0	0	0	0	1	1	5
9113	purf	1715	0	0	0	0	1	1	5
9114	xdhb	1027	0	0	0	0	1	1	5
9114	xdha	1026	0	0	0	0	1	1	5
9114	xdhc	1028	0	0	0	0	1	1	5
9115	xdha	1026	0	0	0	0	1	1	5
9116	amn	1658	0	0	0	0	1	1	5
9116	purf	1715	0	0	0	0	1	1	5
9116	xapa	1787	0	0	0	0	1	1	5
9117	add	1721	0	0	0	0	1	1	5
9117	cpdb	369	0	0	0	0	1	1	5
9152	purb	1712	0	0	0	0	1	1	5
9156	prs	1711	0	0	0	0	1	1	5
9156	purl	1717	0	0	0	0	1	1	5
9165	prs	1711	0	0	0	0	1	1	5
9166	cpdb	369	0	0	0	0	1	1	5
9168	add	1721	0	0	0	0	1	1	5
9225	rffg	1598	0	0	0	0	1	1	5
9231	riba	1763	0	0	0	0	1	1	5
9242	wzc	1736	0	0	0	0	1	1	5
9242	wzb	1735	0	0	0	0	1	1	5
9242	mcba	1522	0	0	0	0	1	1	5
9242	mana	528	0	0	0	0	1	1	5
9243	rffa	1594	0	0	0	0	1	1	5
9243	rffh	1599	0	0	0	0	1	1	5
9243	rffg	1598	0	0	0	0	1	1	5
9243	rfe	1593	0	0	0	0	1	1	5
9243	rffc	1595	0	0	0	0	1	1	5
9245	pagp	1698	0	0	0	0	1	1	5
9245	glmu	1564	0	0	0	0	1	1	5
9246	wzye	1611	0	0	0	0	1	1	5
9246	rffm	1600	0	0	0	0	1	1	5
9246	rfft	1601	0	0	0	0	1	1	5
9246	wzxe	1610	0	0	0	0	1	1	5
9246	rffa	1594	0	0	0	0	1	1	5
9246	rffc	1595	0	0	0	0	1	1	5
9246	rffh	1599	0	0	0	0	1	1	5
9246	rfe	1593	0	0	0	0	1	1	5
9246	wzze	1612	0	0	0	0	1	1	5
9249	lipa	1648	0	0	0	0	1	1	5
9252	dacc	337	0	0	0	0	1	1	5
9252	glmu	1564	0	0	0	0	1	1	5
9252	ddpx	1622	0	0	0	0	1	1	5
9252	baca	743	0	0	0	0	1	1	5
9252	muri	1293	0	0	0	0	1	1	5
9252	mipa	1659	0	0	0	0	1	1	5
9252	ybjg	1705	0	0	0	0	1	1	5
9253	ampd	348	0	0	0	0	1	1	5
9253	amia	1371	0	0	0	0	1	1	5
9253	slt	776	0	0	0	0	1	1	5
9253	mpaa	1653	0	0	0	0	1	1	5
9254	meph	1588	0	0	0	0	1	1	5
9254	ampd	348	0	0	0	0	1	1	5
9254	mltf	1747	0	0	0	0	1	1	5
9263	grxa	1640	0	0	0	0	1	1	5
9266	rpoe	771	0	0	0	0	1	1	5
9267	csta	374	0	0	0	0	1	1	5
9267	irap	826	0	0	0	0	1	1	5
9268	ybat	1296	0	0	0	0	1	1	5
9273	envc	793	0	0	0	0	1	1	5
9297	htre	1377	0	0	0	0	1	1	5
9298	mana	528	0	0	0	0	1	1	5
9306	fliq	1197	0	0	0	0	1	1	5
9306	flhb	1188	0	0	0	0	1	1	5
9306	flip	1196	0	0	0	0	1	1	5
9306	hofc	476	0	0	0	0	1	1	5
9306	flha	1187	0	0	0	0	1	1	5
9308	tyna	1060	0	0	0	0	1	1	5
9372	mqsr	1547	0	0	0	0	1	1	5
9395	pgpc	1590	0	0	0	0	1	1	5
9401	agab	22	0	0	0	0	1	1	5
9401	frua	795	0	0	0	0	1	1	5
9401	frub	796	0	0	0	0	1	1	5
9401	agac	23	0	0	0	0	1	1	5
9401	agad	24	0	0	0	0	1	1	5
9401	dham	882	0	0	0	0	1	1	5
9403	cvpa	1708	0	0	0	0	1	1	5
9408	hflc	470	0	0	0	0	1	1	5
9408	grpe	464	0	0	0	0	1	1	5
9408	hflx	472	0	0	0	0	1	1	5
9408	hslj	868	0	0	0	0	1	1	5
9408	rpod	1461	0	0	0	0	1	1	5
9408	ibpb	1378	0	0	0	0	1	1	5
9408	pka	604	0	0	0	0	1	1	5
9408	lon	1292	0	0	0	0	1	1	5
9408	pykf	806	0	0	0	0	1	1	5
9408	hflk	471	0	0	0	0	1	1	5
9408	htpg	290	0	0	0	0	1	1	5
9408	hfld	1710	0	0	0	0	1	1	5
9408	ttdb	871	0	0	0	0	1	1	5
9409	raia	620	0	0	0	0	1	1	5
9409	infc	1587	0	0	0	0	1	1	5
9416	hemh	1641	0	0	0	0	1	1	5
9423	arof	1779	0	0	0	0	1	1	5
9423	aroh	1768	0	0	0	0	1	1	5
9432	yafn	1474	0	0	0	0	1	1	5
9432	umud	1469	0	0	0	0	1	1	5
9432	reca	1456	0	0	0	0	1	1	5
9432	yebg	1479	0	0	0	0	1	1	5
9432	ruvb	1464	0	0	0	0	1	1	5
9432	recx	1460	0	0	0	0	1	1	5
9432	polb	1454	0	0	0	0	1	1	5
9432	uvrc	1471	0	0	0	0	1	1	5
9432	uvrb	1470	0	0	0	0	1	1	5
9432	yafo	1475	0	0	0	0	1	1	5
9432	yafp	1476	0	0	0	0	1	1	5
9432	dinb	1429	0	0	0	0	1	1	5
9432	ruva	1463	0	0	0	0	1	1	5
9432	tisb	1467	0	0	0	0	1	1	5
9432	dind	1430	0	0	0	0	1	1	5
9432	ding	1432	0	0	0	0	1	1	5
9432	cho	1427	0	0	0	0	1	1	5
9432	recn	1459	0	0	0	0	1	1	5
9432	umuc	1468	0	0	0	0	1	1	5
9432	syme	1466	0	0	0	0	1	1	5
9432	ydjm	1478	0	0	0	0	1	1	5
9432	uvrd	1472	0	0	0	0	1	1	5
9435	nadc	564	0	0	0	0	1	1	5
9435	phnn	1672	0	0	0	0	1	1	5
9435	nada	1557	0	0	0	0	1	1	5
9435	nadb	1558	0	0	0	0	1	1	5
9436	glxr	38	0	0	0	0	1	1	5
9436	gcl	36	0	0	0	0	1	1	5
9436	glxk	37	0	0	0	0	1	1	5
9439	cyns	852	0	0	0	0	1	1	5
9440	cynt	853	0	0	0	0	1	1	5
9440	cynx	854	0	0	0	0	1	1	5
9440	cyns	852	0	0	0	0	1	1	5
9442	allc	42	0	0	0	0	1	1	5
9442	allb	34	0	0	0	0	1	1	5
9442	glxr	38	0	0	0	0	1	1	5
9442	alld	43	0	0	0	0	1	1	5
9446	speb	1719	0	0	0	0	1	1	5
9446	spea	1718	0	0	0	0	1	1	5
9447	pata	1121	0	0	0	0	1	1	5
9447	patd	1551	0	0	0	0	1	1	5
9597	ompa	585	0	0	0	0	1	1	5
9636	tehb	1606	0	0	0	0	1	1	5
9636	emrb	1545	0	0	0	0	1	1	5
9636	ecnb	1633	0	0	0	0	1	1	5
9637	bluf	1723	0	0	0	0	1	1	5
9651	ftsk	1438	0	0	0	0	1	1	5
9750	cra	787	0	0	0	0	1	1	5
9785	bluf	1723	0	0	0	0	1	1	5
9992	mscm	765	0	0	0	0	1	1	5
10212	reca	1456	0	0	0	0	1	1	5
10273	copa	838	0	0	0	0	1	1	5
10312	znta	1799	0	0	0	0	1	1	5
10447	ybas	1295	0	0	0	0	1	1	5
10447	mgrb	1693	0	0	0	0	1	1	5
10447	hcha	1327	0	0	0	0	1	1	5
10468	rpod	1461	0	0	0	0	1	1	5
10468	dksa	388	0	0	0	0	1	1	5
10676	glgs	447	0	0	0	0	1	1	5
10810	nlpe	581	0	0	0	0	1	1	5
15031	ddpd	1620	0	0	0	0	1	1	5
15031	mota	763	0	0	0	0	1	1	5
15031	flha	1187	0	0	0	0	1	1	5
15031	lola	1738	0	0	0	0	1	1	5
15031	ddpc	1619	0	0	0	0	1	1	5
15031	flhb	1188	0	0	0	0	1	1	5
15031	flip	1196	0	0	0	0	1	1	5
15031	sbma	775	0	0	0	0	1	1	5
15031	tonb	1271	0	0	0	0	1	1	5
15031	exbb	1222	0	0	0	0	1	1	5
15031	ddpf	1621	0	0	0	0	1	1	5
15031	ddpb	1618	0	0	0	0	1	1	5
15031	ddpa	1617	0	0	0	0	1	1	5
15031	exbd	1223	0	0	0	0	1	1	5
15074	intq	887	0	0	0	0	1	1	5
15074	insk	1444	0	0	0	0	1	1	5
15074	insd	886	0	0	0	0	1	1	5
15684	efeu_1	756	0	0	0	0	1	1	5
15685	fepd	1228	0	0	0	0	1	1	5
15685	fepg	1229	0	0	0	0	1	1	5
15688	fhuc	1232	0	0	0	0	1	1	5
15692	znta	1799	0	0	0	0	1	1	5
15693	mgta	1695	0	0	0	0	1	1	5
15699	arsb	285	0	0	0	0	1	1	5
15700	arsb	285	0	0	0	0	1	1	5
15711	gudp	738	0	0	0	0	1	1	5
15716	phne_1	1662	0	0	0	0	1	1	5
15716	phnd	1661	0	0	0	0	1	1	5
15716	phng	1665	0	0	0	0	1	1	5
15716	phnf	1664	0	0	0	0	1	1	5
15716	phnc	1660	0	0	0	0	1	1	5
15716	phno	1673	0	0	0	0	1	1	5
15720	ybbw	40	0	0	0	0	1	1	5
15748	phnc	1660	0	0	0	0	1	1	5
15749	alsa	46	0	0	0	0	1	1	5
15755	frua	795	0	0	0	0	1	1	5
15774	wza	1734	0	0	0	0	1	1	5
15774	chip	1560	0	0	0	0	1	1	5
15803	livf	1485	0	0	0	0	1	1	5
15803	livg	1486	0	0	0	0	1	1	5
15803	livh	1487	0	0	0	0	1	1	5
15803	livm	1490	0	0	0	0	1	1	5
15803	livj	1488	0	0	0	0	1	1	5
15804	livf	1485	0	0	0	0	1	1	5
15807	livk	1489	0	0	0	0	1	1	5
15807	livf	1485	0	0	0	0	1	1	5
15807	ybat	1296	0	0	0	0	1	1	5
15807	leue	1484	0	0	0	0	1	1	5
15809	artj	261	0	0	0	0	1	1	5
15820	leue	1484	0	0	0	0	1	1	5
15820	livk	1489	0	0	0	0	1	1	5
15833	ddpc	1619	0	0	0	0	1	1	5
15833	ddpd	1620	0	0	0	0	1	1	5
15833	ddpf	1621	0	0	0	0	1	1	5
15833	sbma	775	0	0	0	0	1	1	5
15833	yoji	1494	0	0	0	0	1	1	5
15833	ddpb	1618	0	0	0	0	1	1	5
15833	phnk	1669	0	0	0	0	1	1	5
15833	ddpa	1617	0	0	0	0	1	1	5
15846	potf	1623	0	0	0	0	1	1	5
15846	ydcs	1552	0	0	0	0	1	1	5
15847	potf	1623	0	0	0	0	1	1	5
15847	poti	1626	0	0	0	0	1	1	5
15847	poth	1625	0	0	0	0	1	1	5
15847	potg	1624	0	0	0	0	1	1	5
15851	ybbw	40	0	0	0	0	1	1	5
15857	uraa	1025	0	0	0	0	1	1	5
15858	xapb	1788	0	0	0	0	1	1	5
15863	xapb	1788	0	0	0	0	1	1	5
15888	thip	1756	0	0	0	0	1	1	5
15888	thiq	1757	0	0	0	0	1	1	5
15888	tbpa	1755	0	0	0	0	1	1	5
15889	tonb	1271	0	0	0	0	1	1	5
15889	btub	1291	0	0	0	0	1	1	5
15891	tonb	1271	0	0	0	0	1	1	5
15891	ents	1221	0	0	0	0	1	1	5
15891	fhua	1230	0	0	0	0	1	1	5
15891	fhue	1234	0	0	0	0	1	1	5
15949	apah	1078	0	0	0	0	1	1	5
15949	xapa	1787	0	0	0	0	1	1	5
15950	add	1721	0	0	0	0	1	1	5
15976	cynt	853	0	0	0	0	1	1	5
15976	hofm	477	0	0	0	0	1	1	5
15976	hofp	480	0	0	0	0	1	1	5
15976	hofn	478	0	0	0	0	1	1	5
15976	hofo	479	0	0	0	0	1	1	5
15977	ppc	804	0	0	0	0	1	1	5
15992	mota	763	0	0	0	0	1	1	5
15992	frua	795	0	0	0	0	1	1	5
15992	pita	1008	0	0	0	0	1	1	5
16032	trxa	669	0	0	0	0	1	1	5
16036	irap	826	0	0	0	0	1	1	5
16036	phor	1679	0	0	0	0	1	1	5
16042	pgpc	1590	0	0	0	0	1	1	5
16070	syme	1466	0	0	0	0	1	1	5
16226	isca	1408	0	0	0	0	1	1	5
16226	iscu	1410	0	0	0	0	1	1	5
16226	erpa	1407	0	0	0	0	1	1	5
16226	iscs	1409	0	0	0	0	1	1	5
16310	ppsa	805	0	0	0	0	1	1	5
16310	dhak	880	0	0	0	0	1	1	5
16310	dhal	881	0	0	0	0	1	1	5
16310	rstb	1702	0	0	0	0	1	1	5
16310	wzc	1736	0	0	0	0	1	1	5
16310	frua	795	0	0	0	0	1	1	5
16310	prs	1711	0	0	0	0	1	1	5
16310	cysc	857	0	0	0	0	1	1	5
16310	rcsd	1342	0	0	0	0	1	1	5
16310	chea	745	0	0	0	0	1	1	5
16310	pfka	802	0	0	0	0	1	1	5
16310	crec	1562	0	0	0	0	1	1	5
16310	lysc	244	0	0	0	0	1	1	5
16310	dgka	316	0	0	0	0	1	1	5
16310	dham	882	0	0	0	0	1	1	5
16310	glxk	37	0	0	0	0	1	1	5
16310	agab	22	0	0	0	0	1	1	5
16310	pykf	806	0	0	0	0	1	1	5
16310	cpxa	747	0	0	0	0	1	1	5
16310	fruk	797	0	0	0	0	1	1	5
16310	glk	798	0	0	0	0	1	1	5
16310	phor	1679	0	0	0	0	1	1	5
16310	argb	252	0	0	0	0	1	1	5
16310	narq	576	0	0	0	0	1	1	5
16310	frub	796	0	0	0	0	1	1	5
16311	cpdb	369	0	0	0	0	1	1	5
16311	baca	743	0	0	0	0	1	1	5
16311	pgpc	1590	0	0	0	0	1	1	5
16311	agp	346	0	0	0	0	1	1	5
16311	phoa	1675	0	0	0	0	1	1	5
16311	phor	1679	0	0	0	0	1	1	5
16311	chez	933	0	0	0	0	1	1	5
16485	glpg	453	0	0	0	0	1	1	5
16998	mltf	1747	0	0	0	0	1	1	5
17001	ampc	336	0	0	0	0	1	1	5
17148	mqsr	1547	0	0	0	0	1	1	5
17148	yafo	1475	0	0	0	0	1	1	5
17189	phno	1673	0	0	0	0	1	1	5
18106	phor	1679	0	0	0	0	1	1	5
18106	rstb	1702	0	0	0	0	1	1	5
18106	chea	745	0	0	0	0	1	1	5
18106	narq	576	0	0	0	0	1	1	5
18106	cpxa	747	0	0	0	0	1	1	5
18106	rcsd	1342	0	0	0	0	1	1	5
18106	crec	1562	0	0	0	0	1	1	5
18108	wzc	1736	0	0	0	0	1	1	5
18131	iscs	1409	0	0	0	0	1	1	5
18298	bluf	1723	0	0	0	0	1	1	5
18298	phr	1453	0	0	0	0	1	1	5
18393	pka	604	0	0	0	0	1	1	5
18393	chey	932	0	0	0	0	1	1	5
19042	hflx	472	0	0	0	0	1	1	5
19243	hcha	1327	0	0	0	0	1	1	5
19249	hcha	1327	0	0	0	0	1	1	5
19272	alaa	1481	0	0	0	0	1	1	5
19272	alac	1753	0	0	0	0	1	1	5
19281	meta	1526	0	0	0	0	1	1	5
19292	tyrb	1781	0	0	0	0	1	1	5
19305	rffg	1598	0	0	0	0	1	1	5
19309	mana	528	0	0	0	0	1	1	5
19316	rpib	50	0	0	0	0	1	1	5
19316	alse	49	0	0	0	0	1	1	5
19323	alse	49	0	0	0	0	1	1	5
19344	cysk	862	0	0	0	0	1	1	5
19353	hemf	1376	0	0	0	0	1	1	5
19363	nadc	564	0	0	0	0	1	1	5
19363	nadb	1558	0	0	0	0	1	1	5
19363	nada	1557	0	0	0	0	1	1	5
19380	hcad	1358	0	0	0	0	1	1	5
19380	hcab	1356	0	0	0	0	1	1	5
19380	hcaf	1360	0	0	0	0	1	1	5
19380	hcac	1357	0	0	0	0	1	1	5
19380	hcae	1359	0	0	0	0	1	1	5
19388	pgm	1352	0	0	0	0	1	1	5
19394	gudd	737	0	0	0	0	1	1	5
19419	cysd	858	0	0	0	0	1	1	5
19439	hcaf	1360	0	0	0	0	1	1	5
19439	hcad	1358	0	0	0	0	1	1	5
19439	hcab	1356	0	0	0	0	1	1	5
19439	mhpr	553	0	0	0	0	1	1	5
19439	hcae	1359	0	0	0	0	1	1	5
19439	hcac	1357	0	0	0	0	1	1	5
19518	tdh	1493	0	0	0	0	1	1	5
19518	kbl	1483	0	0	0	0	1	1	5
19563	dhal	881	0	0	0	0	1	1	5
19563	dhak	880	0	0	0	0	1	1	5
19563	dham	882	0	0	0	0	1	1	5
19607	tyna	1060	0	0	0	0	1	1	5
19634	phni	1667	0	0	0	0	1	1	5
19634	phng	1665	0	0	0	0	1	1	5
19634	phnn	1672	0	0	0	0	1	1	5
19634	phnh	1666	0	0	0	0	1	1	5
19700	phnh	1666	0	0	0	0	1	1	5
19700	phnj	1668	0	0	0	0	1	1	5
19700	phnk	1669	0	0	0	0	1	1	5
19700	phnp	1674	0	0	0	0	1	1	5
19700	phnm	1671	0	0	0	0	1	1	5
19700	phni	1667	0	0	0	0	1	1	5
19700	phng	1665	0	0	0	0	1	1	5
19700	phnl	1670	0	0	0	0	1	1	5
19752	leua	1421	0	0	0	0	1	1	5
19805	nada	1557	0	0	0	0	1	1	5
19853	dkgb	1585	0	0	0	0	1	1	5
19853	dkga	1796	0	0	0	0	1	1	5
19877	dapb	238	0	0	0	0	1	1	5
19877	dapd	239	0	0	0	0	1	1	5
19985	dinb	1429	0	0	0	0	1	1	5
22611	tisb	1467	0	0	0	0	1	1	5
22900	ydbk	1764	0	0	0	0	1	1	5
23014	narq	576	0	0	0	0	1	1	5
23014	cpxa	747	0	0	0	0	1	1	5
23014	chea	745	0	0	0	0	1	1	5
23014	crec	1562	0	0	0	0	1	1	5
23014	phor	1679	0	0	0	0	1	1	5
23014	rstb	1702	0	0	0	0	1	1	5
30001	copa	838	0	0	0	0	1	1	5
30001	znta	1799	0	0	0	0	1	1	5
30001	znua	1804	0	0	0	0	1	1	5
30026	mnts	1540	0	0	0	0	1	1	5
30091	msra	1118	0	0	0	0	1	1	5
30162	cpxp	748	0	0	0	0	1	1	5
30162	ycca	780	0	0	0	0	1	1	5
30163	lon	1292	0	0	0	0	1	1	5
30244	bcsb	920	0	0	0	0	1	1	5
30245	bcsz	921	0	0	0	0	1	1	5
30261	mukb	1332	0	0	0	0	1	1	5
30261	mukf	1334	0	0	0	0	1	1	5
30261	muke	1333	0	0	0	0	1	1	5
30488	trma	1163	0	0	0	0	1	1	5
30488	trmd	1023	0	0	0	0	1	1	5
30490	rimm	1015	0	0	0	0	1	1	5
30497	fabg	1055	0	0	0	0	1	1	5
30632	alaa	1481	0	0	0	0	1	1	5
30632	alac	1753	0	0	0	0	1	1	5
30632	avta	1482	0	0	0	0	1	1	5
30980	malz	1496	0	0	0	0	1	1	5
31119	iscs	1409	0	0	0	0	1	1	5
31297	uvrd	1472	0	0	0	0	1	1	5
31388	glxk	37	0	0	0	0	1	1	5
31400	chea	745	0	0	0	0	1	1	5
31460	prov	1338	0	0	0	0	1	1	5
31554	rof	634	0	0	0	0	1	1	5
31556	leul	1425	0	0	0	0	1	1	5
31669	yhjx	1794	0	0	0	0	1	1	5
32055	rmf	633	0	0	0	0	1	1	5
32196	insd	886	0	0	0	0	1	1	5
32196	insk	1444	0	0	0	0	1	1	5
32259	trma	1163	0	0	0	0	1	1	5
32259	rsmh	1650	0	0	0	0	1	1	5
32259	rsma	1152	0	0	0	0	1	1	5
32259	ubig	671	0	0	0	0	1	1	5
32259	trmd	1023	0	0	0	0	1	1	5
32259	smta	1343	0	0	0	0	1	1	5
32259	bioc	327	0	0	0	0	1	1	5
32259	tehb	1606	0	0	0	0	1	1	5
32259	cher	931	0	0	0	0	1	1	5
32261	add	1721	0	0	0	0	1	1	5
32297	seqa	1353	0	0	0	0	1	1	5
32445	frua	795	0	0	0	0	1	1	5
32445	frub	796	0	0	0	0	1	1	5
32508	recb	1457	0	0	0	0	1	1	5
32508	recc	1210	0	0	0	0	1	1	5
32508	ding	1432	0	0	0	0	1	1	5
32508	uvrd	1472	0	0	0	0	1	1	5
32508	recd	1458	0	0	0	0	1	1	5
32508	ruvb	1464	0	0	0	0	1	1	5
32508	ruva	1463	0	0	0	0	1	1	5
32790	infc	1587	0	0	0	0	1	1	5
33051	phno	1673	0	0	0	0	1	1	5
33387	spec	650	0	0	0	0	1	1	5
33388	speb	1719	0	0	0	0	1	1	5
33388	spea	1718	0	0	0	0	1	1	5
33585	tyrb	1781	0	0	0	0	1	1	5
33611	oxc	906	0	0	0	0	1	1	5
33611	frc	905	0	0	0	0	1	1	5
34198	leub	1422	0	0	0	0	1	1	5
34213	nadc	564	0	0	0	0	1	1	5
34214	xapa	1787	0	0	0	0	1	1	5
34219	agab	22	0	0	0	0	1	1	5
34219	frua	795	0	0	0	0	1	1	5
34219	ydea	235	0	0	0	0	1	1	5
34219	ompn	1761	0	0	0	0	1	1	5
34220	copa	838	0	0	0	0	1	1	5
34220	ompa	585	0	0	0	0	1	1	5
34220	yhjx	1794	0	0	0	0	1	1	5
34224	ykgm	1802	0	0	0	0	1	1	5
34258	pnuc	1559	0	0	0	0	1	1	5
34355	xapa	1787	0	0	0	0	1	1	5
34599	trxc	1643	0	0	0	0	1	1	5
34599	pgi	1762	0	0	0	0	1	1	5
34599	trxa	669	0	0	0	0	1	1	5
34628	nada	1557	0	0	0	0	1	1	5
34628	nadc	564	0	0	0	0	1	1	5
34628	nadb	1558	0	0	0	0	1	1	5
34644	uspe	1294	0	0	0	0	1	1	5
34755	fepc	1227	0	0	0	0	1	1	5
35307	chea	745	0	0	0	0	1	1	5
35335	wzb	1735	0	0	0	0	1	1	5
35435	pita	1008	0	0	0	0	1	1	5
35444	znta	1799	0	0	0	0	1	1	5
35552	alkb	10	0	0	0	0	1	1	5
35553	alkb	10	0	0	0	0	1	1	5
35998	fole	1525	0	0	0	0	1	1	5
35999	metf	1529	0	0	0	0	1	1	5
36065	rfft	1601	0	0	0	0	1	1	5
38083	wzc	1736	0	0	0	0	1	1	5
40033	hfq	473	0	0	0	0	1	1	5
42026	hcha	1327	0	0	0	0	1	1	5
42128	narq	576	0	0	0	0	1	1	5
42177	irad	967	0	0	0	0	1	1	5
42177	irap	826	0	0	0	0	1	1	5
42182	dhak	880	0	0	0	0	1	1	5
42245	alkb	10	0	0	0	0	1	1	5
42254	rimm	1015	0	0	0	0	1	1	5
42274	rimm	1015	0	0	0	0	1	1	5
42304	glnb	1709	0	0	0	0	1	1	5
42450	argh	258	0	0	0	0	1	1	5
42493	gyrb	1100	0	0	0	0	1	1	5
42493	yqja	786	0	0	0	0	1	1	5
42493	envc	793	0	0	0	0	1	1	5
42493	dacc	337	0	0	0	0	1	1	5
42542	arir	331	0	0	0	0	1	1	5
42594	ddpx	1622	0	0	0	0	1	1	5
42823	pdxa	1122	0	0	0	0	1	1	5
42838	gudd	737	0	0	0	0	1	1	5
42852	avta	1482	0	0	0	0	1	1	5
42884	sbma	775	0	0	0	0	1	1	5
42884	yoji	1494	0	0	0	0	1	1	5
42885	sbma	775	0	0	0	0	1	1	5
42914	tonb	1271	0	0	0	0	1	1	5
42916	phne_1	1662	0	0	0	0	1	1	5
42916	phnd	1661	0	0	0	0	1	1	5
42916	phnc	1660	0	0	0	0	1	1	5
42916	phnj	1668	0	0	0	0	1	1	5
42920	mhpt	1589	0	0	0	0	1	1	5
42930	ents	1221	0	0	0	0	1	1	5
42953	lola	1738	0	0	0	0	1	1	5
43039	gltx	1097	0	0	0	0	1	1	5
43039	thrs	1607	0	0	0	0	1	1	5
43039	phes	1591	0	0	0	0	1	1	5
43043	yeip	704	0	0	0	0	1	1	5
43066	ycca	780	0	0	0	0	1	1	5
43085	ftsk	1438	0	0	0	0	1	1	5
43086	cbpm	1084	0	0	0	0	1	1	5
43086	ychf	1645	0	0	0	0	1	1	5
43086	recx	1460	0	0	0	0	1	1	5
43093	yqja	786	0	0	0	0	1	1	5
43101	xapa	1787	0	0	0	0	1	1	5
43103	add	1721	0	0	0	0	1	1	5
43171	pepd	828	0	0	0	0	1	1	5
43171	pept	1005	0	0	0	0	1	1	5
43200	tsr	777	0	0	0	0	1	1	5
43213	exbb	1222	0	0	0	0	1	1	5
43213	exbd	1223	0	0	0	0	1	1	5
43213	tonb	1271	0	0	0	0	1	1	5
43335	grpe	464	0	0	0	0	1	1	5
43433	bluf	1723	0	0	0	0	1	1	5
43433	ydiv	1751	0	0	0	0	1	1	5
43462	kdpf	1419	0	0	0	0	1	1	5
43488	mqsr	1547	0	0	0	0	1	1	5
43708	pgac	1579	0	0	0	0	1	1	5
43708	pgad	1580	0	0	0	0	1	1	5
43708	cpxa	747	0	0	0	0	1	1	5
43709	dgcz	753	0	0	0	0	1	1	5
43711	htre	1377	0	0	0	0	1	1	5
43711	yadv	1399	0	0	0	0	1	1	5
44010	ymgc	334	0	0	0	0	1	1	5
44010	pgaa	1577	0	0	0	0	1	1	5
44010	uspe	1294	0	0	0	0	1	1	5
44010	bdca	1584	0	0	0	0	1	1	5
44010	pgab	1578	0	0	0	0	1	1	5
44010	ttda	870	0	0	0	0	1	1	5
44010	arir	331	0	0	0	0	1	1	5
44010	mqsr	1547	0	0	0	0	1	1	5
44011	ychh	703	0	0	0	0	1	1	5
44011	ydei	1725	0	0	0	0	1	1	5
44038	rfe	1593	0	0	0	0	1	1	5
44092	yafn	1474	0	0	0	0	1	1	5
44092	mgrb	1693	0	0	0	0	1	1	5
44206	upp	1024	0	0	0	0	1	1	5
44208	purb	1712	0	0	0	0	1	1	5
44209	amn	1658	0	0	0	0	1	1	5
44238	argf	256	0	0	0	0	1	1	5
44238	argi	259	0	0	0	0	1	1	5
44238	raia	620	0	0	0	0	1	1	5
44248	gudx	739	0	0	0	0	1	1	5
44262	alse	49	0	0	0	0	1	1	5
44275	pfka	802	0	0	0	0	1	1	5
44355	recc	1210	0	0	0	0	1	1	5
44355	recb	1457	0	0	0	0	1	1	5
44571	iscs	1409	0	0	0	0	1	1	5
44571	iscu	1410	0	0	0	0	1	1	5
44718	tonb	1271	0	0	0	0	1	1	5
44780	flha	1187	0	0	0	0	1	1	5
44780	flgj	1184	0	0	0	0	1	1	5
44780	flgn	1186	0	0	0	0	1	1	5
44780	fliq	1197	0	0	0	0	1	1	5
44780	flhb	1188	0	0	0	0	1	1	5
44780	flir	1198	0	0	0	0	1	1	5
44781	flhb	1188	0	0	0	0	1	1	5
44781	flit	1200	0	0	0	0	1	1	5
44781	flhe	1189	0	0	0	0	1	1	5
44781	flis	1199	0	0	0	0	1	1	5
44781	flga	1175	0	0	0	0	1	1	5
44781	flgj	1184	0	0	0	0	1	1	5
44781	flha	1187	0	0	0	0	1	1	5
44781	flio	1195	0	0	0	0	1	1	5
44781	flgd	1178	0	0	0	0	1	1	5
44781	flgg	1181	0	0	0	0	1	1	5
44781	flgm	1185	0	0	0	0	1	1	5
44781	flgn	1186	0	0	0	0	1	1	5
44781	flip	1196	0	0	0	0	1	1	5
44874	lola	1738	0	0	0	0	1	1	5
45004	polb	1454	0	0	0	0	1	1	5
45226	rffh	1599	0	0	0	0	1	1	5
45226	wzc	1736	0	0	0	0	1	1	5
45226	rffg	1598	0	0	0	0	1	1	5
45227	meph	1588	0	0	0	0	1	1	5
45228	wcab	1733	0	0	0	0	1	1	5
45228	wcaa	1732	0	0	0	0	1	1	5
45454	hcad	1358	0	0	0	0	1	1	5
45454	rcla	1727	0	0	0	0	1	1	5
45454	trxc	1643	0	0	0	0	1	1	5
45454	grxa	1640	0	0	0	0	1	1	5
45454	grxd	1586	0	0	0	0	1	1	5
45454	dsbc	755	0	0	0	0	1	1	5
45454	dsba	754	0	0	0	0	1	1	5
45454	gor	1639	0	0	0	0	1	1	5
45454	trxa	669	0	0	0	0	1	1	5
45471	uspb	1398	0	0	0	0	1	1	5
45717	accc	2	0	0	0	0	1	1	5
45859	mzra	766	0	0	0	0	1	1	5
45861	flgm	1185	0	0	0	0	1	1	5
45892	rcsb	1341	0	0	0	0	1	1	5
45892	mhpr	553	0	0	0	0	1	1	5
45892	laci	504	0	0	0	0	1	1	5
45892	arca	74	0	0	0	0	1	1	5
45892	metj	1251	0	0	0	0	1	1	5
45892	hdfr	1328	0	0	0	0	1	1	5
45892	rseb	773	0	0	0	0	1	1	5
45892	ihfb	1380	0	0	0	0	1	1	5
45892	flgm	1185	0	0	0	0	1	1	5
45892	ttdr	872	0	0	0	0	1	1	5
45892	comr	368	0	0	0	0	1	1	5
45892	mqsr	1547	0	0	0	0	1	1	5
45892	trer	1704	0	0	0	0	1	1	5
45892	glpr	456	0	0	0	0	1	1	5
45892	wrba	829	0	0	0	0	1	1	5
45892	rpir	51	0	0	0	0	1	1	5
45892	cpxp	748	0	0	0	0	1	1	5
45892	mraz	1649	0	0	0	0	1	1	5
45893	arca	74	0	0	0	0	1	1	5
45893	creb	815	0	0	0	0	1	1	5
45893	rcsb	1341	0	0	0	0	1	1	5
45893	aaer	341	0	0	0	0	1	1	5
45893	sfsa	644	0	0	0	0	1	1	5
45893	ihfb	1380	0	0	0	0	1	1	5
45893	ttdr	872	0	0	0	0	1	1	5
45893	alls	35	0	0	0	0	1	1	5
45893	adiy	11	0	0	0	0	1	1	5
45893	irad	967	0	0	0	0	1	1	5
45893	ftsk	1438	0	0	0	0	1	1	5
45893	irap	826	0	0	0	0	1	1	5
45900	raia	620	0	0	0	0	1	1	5
45926	ybas	1295	0	0	0	0	1	1	5
45947	thrs	1607	0	0	0	0	1	1	5
45947	raia	620	0	0	0	0	1	1	5
45975	hfq	473	0	0	0	0	1	1	5
46033	amn	1658	0	0	0	0	1	1	5
46101	aded	1305	0	0	0	0	1	1	5
46101	add	1721	0	0	0	0	1	1	5
46103	add	1721	0	0	0	0	1	1	5
46115	xapa	1787	0	0	0	0	1	1	5
46296	gcl	36	0	0	0	0	1	1	5
46296	glxr	38	0	0	0	0	1	1	5
46296	glxk	37	0	0	0	0	1	1	5
46365	dhak	880	0	0	0	0	1	1	5
46392	gard	732	0	0	0	0	1	1	5
46417	tyra	1780	0	0	0	0	1	1	5
46474	pgpc	1590	0	0	0	0	1	1	5
46487	hyi	39	0	0	0	0	1	1	5
46487	glxr	38	0	0	0	0	1	1	5
46501	hemh	1641	0	0	0	0	1	1	5
46654	fole	1525	0	0	0	0	1	1	5
46654	metf	1529	0	0	0	0	1	1	5
46677	baca	743	0	0	0	0	1	1	5
46677	ampc	336	0	0	0	0	1	1	5
46677	ents	1221	0	0	0	0	1	1	5
46677	teha	1605	0	0	0	0	1	1	5
46677	ybjg	1705	0	0	0	0	1	1	5
46677	tehb	1606	0	0	0	0	1	1	5
46677	rsma	1152	0	0	0	0	1	1	5
46677	sbma	775	0	0	0	0	1	1	5
46677	yoji	1494	0	0	0	0	1	1	5
46677	emra	1544	0	0	0	0	1	1	5
46677	gyrb	1100	0	0	0	0	1	1	5
46677	tufb	1164	0	0	0	0	1	1	5
46677	alaa	1481	0	0	0	0	1	1	5
46677	emrb	1545	0	0	0	0	1	1	5
46685	arsb	285	0	0	0	0	1	1	5
46685	arsc	286	0	0	0	0	1	1	5
46686	znta	1799	0	0	0	0	1	1	5
46688	comr	368	0	0	0	0	1	1	5
46690	tehb	1606	0	0	0	0	1	1	5
46690	teha	1605	0	0	0	0	1	1	5
46718	intq	887	0	0	0	0	1	1	5
46718	ompa	585	0	0	0	0	1	1	5
46777	phor	1679	0	0	0	0	1	1	5
46777	cpxa	747	0	0	0	0	1	1	5
46777	rstb	1702	0	0	0	0	1	1	5
46777	chea	745	0	0	0	0	1	1	5
46835	fruk	797	0	0	0	0	1	1	5
46835	pfka	802	0	0	0	0	1	1	5
46835	phnn	1672	0	0	0	0	1	1	5
46942	aaea	339	0	0	0	0	1	1	5
46942	aaeb	340	0	0	0	0	1	1	5
48553	hflc	470	0	0	0	0	1	1	5
48553	hflk	471	0	0	0	0	1	1	5
48870	tsr	777	0	0	0	0	1	1	5
48870	yhjh	1215	0	0	0	0	1	1	5
48870	reca	1456	0	0	0	0	1	1	5
50790	glnb	1709	0	0	0	0	1	1	5
50790	grpe	464	0	0	0	0	1	1	5
50821	exbd	1223	0	0	0	0	1	1	5
50821	ibpb	1378	0	0	0	0	1	1	5
50821	exbb	1222	0	0	0	0	1	1	5
50896	bluf	1723	0	0	0	0	1	1	5
50896	fecr	1225	0	0	0	0	1	1	5
50920	chez	933	0	0	0	0	1	1	5
51156	glk	798	0	0	0	0	1	1	5
51260	uvrd	1472	0	0	0	0	1	1	5
51270	ycgr	1212	0	0	0	0	1	1	5
51271	dgcz	753	0	0	0	0	1	1	5
51289	pfka	802	0	0	0	0	1	1	5
51289	seqa	1353	0	0	0	0	1	1	5
51289	pykf	806	0	0	0	0	1	1	5
51289	metf	1529	0	0	0	0	1	1	5
51301	envc	793	0	0	0	0	1	1	5
51301	ycjy	1654	0	0	0	0	1	1	5
51301	dicb	884	0	0	0	0	1	1	5
51301	ftsk	1438	0	0	0	0	1	1	5
51301	muke	1333	0	0	0	0	1	1	5
51301	mukf	1334	0	0	0	0	1	1	5
51301	dicc	885	0	0	0	0	1	1	5
51301	mukb	1332	0	0	0	0	1	1	5
51302	dicb	884	0	0	0	0	1	1	5
51345	envc	793	0	0	0	0	1	1	5
51595	hcha	1327	0	0	0	0	1	1	5
51595	ydbd	1613	0	0	0	0	1	1	5
51596	yeae	1614	0	0	0	0	1	1	5
51596	dkga	1796	0	0	0	0	1	1	5
51596	dkgb	1585	0	0	0	0	1	1	5
51604	erpa	1407	0	0	0	0	1	1	5
51607	recd	1458	0	0	0	0	1	1	5
51607	recc	1210	0	0	0	0	1	1	5
51607	recb	1457	0	0	0	0	1	1	5
51649	chew	746	0	0	0	0	1	1	5
51649	chea	745	0	0	0	0	1	1	5
51692	malz	1496	0	0	0	0	1	1	5
52547	hflc	470	0	0	0	0	1	1	5
52778	chip	1560	0	0	0	0	1	1	5
55072	fhub	1231	0	0	0	0	1	1	5
55072	fhuc	1232	0	0	0	0	1	1	5
55072	fhud	1233	0	0	0	0	1	1	5
55072	fepd	1228	0	0	0	0	1	1	5
55072	fhua	1230	0	0	0	0	1	1	5
55072	fepc	1227	0	0	0	0	1	1	5
55072	fepg	1229	0	0	0	0	1	1	5
55072	feci	1224	0	0	0	0	1	1	5
55072	fhue	1234	0	0	0	0	1	1	5
55072	fecr	1225	0	0	0	0	1	1	5
55085	aaea	339	0	0	0	0	1	1	5
55085	mhpt	1589	0	0	0	0	1	1	5
55085	teha	1605	0	0	0	0	1	1	5
55085	uraa	1025	0	0	0	0	1	1	5
55085	yqja	786	0	0	0	0	1	1	5
55085	potg	1624	0	0	0	0	1	1	5
55085	chip	1560	0	0	0	0	1	1	5
55085	pgaa	1577	0	0	0	0	1	1	5
55085	sbma	775	0	0	0	0	1	1	5
55085	yoji	1494	0	0	0	0	1	1	5
55085	tbpa	1755	0	0	0	0	1	1	5
55085	phoe	1676	0	0	0	0	1	1	5
55085	cynx	854	0	0	0	0	1	1	5
55085	htre	1377	0	0	0	0	1	1	5
55085	ydct	1553	0	0	0	0	1	1	5
55085	yjhb	1568	0	0	0	0	1	1	5
55085	mscm	765	0	0	0	0	1	1	5
55085	ydea	235	0	0	0	0	1	1	5
55085	ddpa	1617	0	0	0	0	1	1	5
55085	yhjx	1794	0	0	0	0	1	1	5
55085	emrb	1545	0	0	0	0	1	1	5
55085	wza	1734	0	0	0	0	1	1	5
55085	thiq	1757	0	0	0	0	1	1	5
55085	znub	1805	0	0	0	0	1	1	5
55085	ybby	41	0	0	0	0	1	1	5
55085	phnd	1661	0	0	0	0	1	1	5
55085	emra	1544	0	0	0	0	1	1	5
55085	pitb	1680	0	0	0	0	1	1	5
55085	tsga	1608	0	0	0	0	1	1	5
55085	gudp	738	0	0	0	0	1	1	5
55085	yfdv	913	0	0	0	0	1	1	5
55085	btub	1291	0	0	0	0	1	1	5
55085	ttdt	873	0	0	0	0	1	1	5
55086	xapa	1787	0	0	0	0	1	1	5
55086	xapb	1788	0	0	0	0	1	1	5
55114	dkgb	1585	0	0	0	0	1	1	5
55114	tdh	1493	0	0	0	0	1	1	5
55114	aded	1305	0	0	0	0	1	1	5
55114	dkga	1796	0	0	0	0	1	1	5
55114	tyna	1060	0	0	0	0	1	1	5
55114	hcae	1359	0	0	0	0	1	1	5
55114	leub	1422	0	0	0	0	1	1	5
55114	yeae	1614	0	0	0	0	1	1	5
55114	alld	43	0	0	0	0	1	1	5
55114	prea	608	0	0	0	0	1	1	5
55114	pdxa	1122	0	0	0	0	1	1	5
55114	nadb	1558	0	0	0	0	1	1	5
55114	grxd	1586	0	0	0	0	1	1	5
[truncated: 3,685 more rows]

## Sheet: selected GO and grouping
SI Dataset
top			bottom
160	phosphorelay signal transduction system		3333	amino acid transmembrane transport
5975	carbohydrate metabolic process		6091	generation of precursor metabolites and energy
6071	glycerol metabolic process		6097	glyoxylate cycle
6260	DNA replication		6099	tricarboxylic acid cycle
6276	plasmid maintenance		6106	fumarate metabolic process
6281	DNA repair		6351	transcription, DNA-templated
6307	DNA dealkylation involved in DNA repair		6355	regulation of transcription, DNA-templated
6310	DNA recombination		6536	glutamate metabolic process
6351	transcription, DNA-templated		6537	glutamate biosynthetic process
6355	regulation of transcription, DNA-templated		6541	glutamine metabolic process
6412	translation		6779	porphyrin-containing compound biosynthetic process
6419	alanyl-tRNA aminoacylation		6783	heme biosynthetic process
6450	regulation of translational fidelity		6801	superoxide metabolic process
6508	proteolysis		6807	nitrogen compound metabolic process
6525	arginine metabolic process		6810	transport
6526	arginine biosynthetic process		6811	ion transport
6629	lipid metabolic process		6855	drug transmembrane transport					top	bottom
6631	fatty acid metabolic process		6865	amino acid transport				metabolic/catabolic/biosynthesis	18	18
6633	fatty acid biosynthetic process		6970	response to osmotic stress				transcrition/translation	13	6
6810	transport		6974	cellular response to DNA damage stimulus				transport	2	14
6817	phosphate ion transport		6979	response to oxidative stress				response to stress	7	11
6974	cellular response to DNA damage stimulus		8152	metabolic process				DNA maintenance/repair	6	0
7165	signal transduction		8652	cellular amino acid biosynthetic process				mobility/biofilm	0	6
8152	metabolic process		9060	aerobic respiration				respiration	0	5
8652	cellular amino acid biosynthetic process		9061	anaerobic respiration				others	7	7
9082	branched-chain amino acid biosynthetic process		9236	cobalamin biosynthetic process
9089	lysine biosynthetic process via diaminopimelate		9268	response to pH
9408	response to heat		9408	response to heat
9432	SOS response		10447	response to acidic pH
10628	positive regulation of gene expression		15707	nitrite transport
19217	regulation of fatty acid metabolic process		15807	L-amino acid transport
19395	fatty acid oxidation		15990	electron transport coupled proton transport
19439	aromatic compound catabolic process		15992	proton transport
19538	protein metabolic process		19299	rhamnose metabolic process
31564	transcription antitermination		19354	siroheme biosynthetic process
32259	methylation		19430	removal of superoxide radicals
34401	chromatin organization involved in regulation of transcription		19646	aerobic electron transport chain
42150	plasmid recombination		19676	ammonia assimilation cycle
42493	response to drug		19752	carboxylic acid metabolic process
43039	tRNA aminoacylation		22610	biological adhesion
43171	peptide catabolic process		22900	electron transport chain
43470	regulation of carbohydrate catabolic process		22904	respiratory electron transport chain
45723	positive regulation of fatty acid biosynthetic process		32259	methylation
45892	negative regulation of transcription, DNA-templated		34220	ion transmembrane transport
45893	positive regulation of transcription, DNA-templated		42128	nitrate assimilation
46677	response to antibiotic		43213	bacteriocin transport
46685	response to arsenic-containing substance		44010	single-species biofilm formation
51259	protein oligomerization		44780	bacterial-type flagellum assembly
71236	cellular response to antibiotic		44781	bacterial-type flagellum organization
80111	DNA demethylation		45892	negative regulation of transcription, DNA-templated
97173	N-acetylmuramic acid catabolic process		45893	negative regulation of transcription, DNA-templated
2000142	regulation of DNA-templated transcription, initiation		46677	response to antibiotic
2000143	negative regulation of DNA-templated transcription, initiation		48034	hemo o biosynthetic process
			51454	intracellular pH elevation
			55070	copper ion homeostasis
			55085	transmembrane transport
			55114	oxidation-reduction process
			70689	L-threonine catabolic process to propionate
			71291	cellular response to selenium ion
			71468	cellular response to acidic pH
			71806	protein transmembrane transport
			97054	L-glutamate biosynthetic process
			1900190	regulation of single-species biofilm formation
			1902208	regulation of bacterial-type flagellum assembly
			1902475	L-alpha-amino acid transmembrane transport
			1902600	hydrongen ion transmembrane transport
			2000144	positive regulation of DNA-templated transcription, initiation
